# Supplementary material for: Unsaturation of Very-Long-Chain Ceramides Protects Plant from Hypoxia-Induced Damages by Modulating Ethylene Signaling in Arabidopsis
Source: PLoS Genet. 2015 Mar 30;11(3):e1005143. doi: 10.1371/journal.pgen.1005143 (PMC4379176; doi:10.1371/journal.pgen.1005143)
Supplement: S1 Table — (XLSX) [file pgen.1005143.s010.xlsx]

## Sheet: Table S1
S1_Table List of DEGs in Arabidopsis rosettes upon 48-h light submergence treatment.
Gene	Probe	p value	Regulation	Control Raw	Light Sub 48 h Raw	Fold Change	Gene Annotation
At1g01010	261585_at	0.0319327	up	17.307	53.7169	3.10376	ANAC001 (Arabidopsis NAC domain containing protein 1); transcription factor
At1g01240	261026_at	0.0345332	up	228.175	501.364	2.19728	hypothetical protein
At1g01340	261027_at	0.00357907	up	10.7128	293.541	27.4009	ATCNGC10 (CYCLIC NUCLEOTIDE GATED CHANNEL 10); calmodulin binding / cyclic nucleotide binding / ion channel
At1g01480	259439_at	0.0116569	up	8.78571	76.3424	8.68939	ACS2; 1-aminocyclopropane-1-carboxylate synthase
At1g01490	259434_at	0.00166817	up	332.711	1331.68	4.00251	heavy-metal-associated domain-containing protein
At1g01550	259440_at	0.00228267	up	501.502	1007.85	2.00966	BPS1 (BYPASS 1)
At1g01560	259428_at	0.000947976	up	10.6458	114.938	10.7965	ATMPK11; MAP kinase/ kinase
At1g01650	257484_at	0.00249233	up	156.737	467.151	2.98048	signal peptide peptidase-like 4
At1g01725	261535_at	0.00290084	up	24.0784	44.9312	1.86604	hypothetical protein
At1g01730	261561_at	0.00233182	up	36.1849	140.453	3.88155	hypothetical protein
At1g01820	261534_at	0.0272664	up	244.349	602.538	2.46589	PEX11C (PEROXIN 11C)
At1g02120	264172_at	0.00584167	up	256.898	745.684	2.90265	VAD1 (VASCULAR ASSOCIATED DEATH1)
At1g02170	264178_at	0.0145426	up	96.0855	261.261	2.71904	AMC1 (METACASPASE 1); cysteine-type endopeptidase
At1g02220	264148_at	0.0278401	up	7.10385	26.0724	3.67018	ANAC003 (Arabidopsis NAC domain containing protein 3); transcription factor
At1g02305	259416_at	0.0120491	up	460.075	1069.68	2.32501	putative cathepsin B-like cysteine protease
At1g02360	259443_at	0.00187449	up	34.1737	647.484	18.9469	putative chitinase
At1g02390	259418_at	0.0383613	up	8.04404	12.4988	1.5538	GPAT2 (GLYCEROL-3-PHOSPHATE ACYLTRANSFERASE 2); acyltransferase
At1g02400	259445_at	0.00661377	up	13.4348	156.458	11.6457	GA2OX6 (GIBBERELLIN 2-OXIDASE 6); gibberellin 2-beta-dioxygenase
At1g02430	259447_s_at	0.00169389	up	6.69325	391.742	58.5279	ATARFD1A (ADP-ribosylation factor D1A); GTP binding
At1g02450	260904_at	0.0372325	up	17.5634	145.033	8.25767	NIMIN1 (NIM1-INTERACTING 1); protein binding
At1g02470	260933_at	0.00621674	up	15.9561	268.804	16.8465	SRPBCC ligand-binding domain-containing protein
At1g02500	260913_at	0.0015026	up	756.872	2971.51	3.92604	SAM1 (S-ADENOSYLMETHIONINE SYNTHETASE 1); methionine adenosyltransferase
At1g02530	260932_s_at	0.0411971	up	6.26334	15.7725	2.51823	PGP12 (P-GLYCOPROTEIN 12); ATPase, coupled to transmembrane movement of substances
At1g02580	260908_at	0.0063862	up	11.0593	38.3418	3.46693	MEA (MEDEA); sequence-specific DNA binding / transcription factor
At1g02660	260915_at	0.00122439	up	14.3226	501.197	34.9934	alpha/beta-Hydrolases superfamily protein
At1g02680	260929_at	0.0044385	up	32.398	51.0735	1.57644	TAF13 (TBP-ASSOCIATED FACTOR 13); DNA binding / RNA polymerase II transcription factor
At1g02740	262108_at	0.0237323	up	35.531	55.7279	1.56843	MRG family protein
At1g02750	262107_at	0.0212864	up	38.5295	137.545	3.56985	protein DEHYDRATION-INDUCED 19-like protein 2
At1g02850	262118_at	0.0427075	up	10.6566	19.9542	1.87248	BGLU11 (BETA GLUCOSIDASE 11); catalytic/ cation binding / hydrolase, hydrolyzing O-glycosyl compounds
At1g02890	262130_at	0.0461453	up	115.404	227.226	1.96896	AAA-type ATPase family protein
At1g02930	262119_s_at	0.000191597	up	287.705	6763.29	23.5078	ATGSTF6 (GLUTATHIONE S-TRANSFERASE); copper ion binding / glutathione binding / glutathione transferase
At1g03030	263167_at	0.0112703	up	55.234	104.731	1.89613	nucleoside/nucleotide kinase domain-containing protein
At1g03090	263118_at	0.00555418	up	111.293	1725.95	15.5081	MCCA; methylcrotonoyl-CoA carboxylase
At1g03140	263116_s_at	0.00205568	up	167.145	383.294	2.29318	splicing factor Prp18-like protein///splicing factor Prp18 domain-containing protein
At1g03150	263113_at	0.0299747	up	75.4891	174.748	2.31488	peptide alpha-N-acetyltransferase
At1g03210	264355_at	0.00108105	up	78.1423	313.859	4.01651	Phenazine biosynthesis PhzC/PhzF protein
At1g03280	264368_at	0.0190551	up	83.8656	135.116	1.6111	transcription initiation factor TFIIE alpha subunit
At1g03290	264362_at	0.000812682	up	56.2834	360.471	6.40457	hypothetical protein
At1g03370	264351_at	0.00129247	up	74.8035	196.288	2.62405	C2 calcium/lipid-binding and GRAM domain containing protein
At1g03400	264843_at	0.00885596	up	170.432	382.138	2.24217	1-aminocyclopropane-1-carboxylate oxidase-like 4
At1g03520	264844_at	0.00511195	up	42.6502	147.636	3.46156	core-2/I-branching beta-1,6-N-acetylglucosaminyltransferase-like protein
At1g03590	264833_at	0.00647309	up	54.0282	124.284	2.30035	putative protein phosphatase 2C 1
At1g03610	264836_at	0.0119951	up	74.6597	232.357	3.11221	hypothetical protein
At1g03660	264832_at	0.00285788	up	12.0947	285.23	23.5831	Ankyrin-repeat containing protein
At1g03730	264834_at	0.0238418	up	85.4554	241.249	2.82309	hypothetical protein
At1g03740	264841_at	0.00024165	up	30.1896	202.138	6.6956	protein kinase domain-containing protein
At1g03850	265067_at	0.00274272	up	10.2945	1114.13	108.225	glutaredoxin ATGRXS13
At1g03900	265043_at	0.0196593	up	310.206	649.339	2.09325	ATNAP4 (Arabidopsis thaliana non-intrinsic ABC protein 4); ATPase, coupled to transmembrane movement of substances / transporter
At1g03905	265093_at	0.0166346	up	10.1488	17.1059	1.68552	ABC transporter I family member 19
At1g03950	265044_at	0.0238433	up	98.3129	168.118	1.71003	VPS2.3 (VACUOLAR PROTEIN SORTING-ASSOCIATED PROTEIN 2.3)
At1g03970	265040_at	0.00567798	up	46.0147	73.8845	1.60567	GBF4; DNA binding / sequence-specific DNA binding / transcription factor
At1g04120	264330_at	0.0173142	up	73.1379	156.771	2.1435	ATMRP5; ATPase, coupled to transmembrane movement of substances / sulfonylurea receptor
At1g04200	264321_at	0.0149959	up	60.6482	116.52	1.92124	hypothetical protein
At1g04310	263653_at	0.0234341	up	15.449	49.8383	3.22599	ERS2 (ETHYLENE RESPONSE SENSOR 2); ethylene binding / glycogen synthase kinase 3/ protein histidine kinase/ receptor
At1g04390	263648_at	0.00453467	up	15.2091	27.242	1.79117	BTB/POZ domain-containing protein
At1g04440	263657_at	0.00663566	up	176.937	569.777	3.22022	CKL13 (CASEIN KINASE LIKE 13); ATP binding / kinase/ protein kinase/ protein serine/threonine kinase
At1g04780	261176_at	0.0143407	up	101.076	205.092	2.0291	ankyrin repeat-containing protein
At1g04810	261174_at	0.00825572	up	133.889	216.355	1.61593	26S proteasome regulatory subunit N2
At1g04830	261173_at	0.007406	up	79.1071	143.596	1.81521	RabGAP/TBC domain-containing protein
At1g04850	261153_at	0.00835707	up	107.312	185.983	1.73311	ubiquitin-associated (UBA)/TS-N domain-containing protein
At1g04960	261155_at	0.0109325	up	158.805	324.842	2.04553	hypothetical protein
At1g04970	261154_at	0.0101523	up	229.685	553.197	2.4085	lipid-binding serum glycoprotein family protein
At1g04980	261167_at	0.00319023	up	24.871	263.536	10.5961	ATPDIL2-2 (PDI-LIKE 2-2); protein disulfide isomerase
At1g05000	265214_at	0.00461115	up	12.0173	65.5222	5.45234	atypical dual-specificity phosphatase
At1g05270	264566_at	0.0317292	up	49.9668	83.8651	1.67842	TraB family protein
At1g05300	264574_at	0.00333548	up	47.7512	1052.68	22.0452	ZIP5; cation transmembrane transporter/ metal ion transmembrane transporter
At1g05340	264580_at	0.000554382	up	9.25423	306.221	33.0898	hypothetical protein
At1g05520	263185_at	0.0476863	up	102.513	158.322	1.54441	sec23/sec24-like transport protein
At1g05570	263183_at	0.0489538	up	108.266	440.697	4.0705	CALS1 (CALLOSE SYNTHASE 1); 1,3-beta-glucan synthase/ transferase, transferring glycosyl groups
At1g05575	263182_at	0.00222933	up	9.64883	123.214	12.7698	hypothetical protein
At1g05700	263232_at	0.0101469	up	12.1107	113.456	9.36823	Leucine-rich repeat transmembrane protein kinase protein
At1g05710	263179_at	0.0093531	up	12.7653	60.0573	4.70472	basic helix-loop-helix domain-containing protein
At1g05720	263181_at	0.0426365	up	170.736	282.11	1.65232	selenoprotein-like protein
At1g05805	261254_at	0.0457524	up	81.4669	245.726	3.01627	transcription factor bHLH128
At1g05840	261253_at	0.0053369	up	63.8694	319.016	4.99482	aspartyl protease-like protein
At1g05880	261249_at	0.0048076	up	14.5851	131.114	8.98961	putative E3 ubiquitin-protein ligase ARI12
At1g05890	261250_at	0.0057199	up	37.9124	171.233	4.51653	putative E3 ubiquitin-protein ligase ARI5
At1g06050	260959_at	0.0205482	up	39.1667	87.848	2.24293	hypothetical protein
At1g06160	260783_at	0.00683618	up	8.39981	58.0696	6.9132	ORA59 (OCTADECANOID-RESPONSIVE ARABIDOPSIS AP2/ERF 59); DNA binding / transcription activator/ transcription factor
At1g06180	260784_at	0.0182334	up	7.25985	34.6038	4.76646	ATMYB13 (MYB DOMAIN PROTEIN 13); DNA binding / transcription factor
At1g06230	260787_at	0.000398345	up	85.6004	176.032	2.05644	GTE4 (GLOBAL TRANSCRIPTION FACTOR GROUP E 4); DNA binding
At1g06290	260789_s_at	0.00583773	up	306.48	635.193	2.07254	ACX3 (ACYL-COA OXIDASE 3); acyl-CoA oxidase
At1g06400	259395_at	0.00355461	up	120.628	244.766	2.0291	ARA-2; GTP binding
At1g06570	262635_at	0.00979044	up	47.2874	671.438	14.1991	PDS1 (PHYTOENE DESATURATION 1); 4-hydroxyphenylpyruvate dioxygenase
At1g06650	262638_at	0.0318296	up	282.8	529.732	1.87317	2-oxoglutarate-dependent dioxygenase-like protein
At1g06780	260832_at	0.00342759	up	41.9718	75.833	1.80676	GAUT6 (Galacturonosyltransferase 6); polygalacturonate 4-alpha-galacturonosyltransferase/ transferase, transferring glycosyl groups
At1g06840	260820_at	0.00450715	up	57.1729	156.648	2.7399	probable LRR receptor-like serine/threonine-protein kinase
At1g06870	260829_s_at	0.00516738	up	151.848	453.97	2.98964	putative thylakoidal processing peptidase 2///thylakoid processing peptide
At1g07000	256050_at	0.00973856	up	63.0775	478.764	7.59009	ATEXO70B2 (exocyst subunit EXO70 family protein B2); protein binding
At1g07020	256064_at	0.0217701	up	43.5881	81.9702	1.88056	hypothetical protein
At1g07040	256061_at	0.00645383	up	216.005	1293.49	5.98824	hypothetical protein
At1g07090	256062_at	0.00506786	up	66.4197	128.296	1.93159	LSH6 (LIGHT SENSITIVE HYPOCOTYLS 6)
At1g07130	256063_at	0.0297694	up	10.0761	17.9835	1.78477	STN1; nucleic acid binding
At1g07135	256046_at	0.0107522	up	25.595	141.708	5.53654	glycine-rich protein
At1g07220	256042_at	0.00203315	up	32.034	65.5374	2.04587	hypothetical protein
At1g07230	256041_at	0.0043645	up	100.082	279.087	2.78858	non-specific phospholipase C1
At1g07240	256058_at	0.0166597	up	92.2256	198.291	2.15006	UGT71C5 (UDP-GLUCOSYL TRANSFERASE 71C5); UDP-glycosyltransferase/ quercetin 3-O-glucosyltransferase/ transferase, transferring glycosyl groups
At1g07310	261083_at	0.00992813	up	89.9114	169.858	1.88917	calcium-dependent lipid-binding domain protein
At1g07470	261079_s_at	0.0043558	up	136.433	250.536	1.83632	transcription factor IIA, alpha/beta subunit///transcription factor IIA, alpha/beta subunit
At1g07520	261063_at	0.000312983	up	11.5565	34.315	2.96933	GRAS family transcription factor
At1g07530	261062_at	0.00877667	up	51.188	139.201	2.7194	SCL14 (SCARECROW-LIKE 14); transcription factor
At1g07570	261089_at	0.0119426	up	12.3215	82.4015	6.68762	APK1A; kinase/ protein serine/threonine kinase
At1g07630	261413_at	0.00116848	up	29.6002	281.569	9.51239	PLL5; catalytic/ protein serine/threonine phosphatase
At1g07640	261409_at	0.0111419	up	97.651	244.783	2.50671	OBP2; DNA binding / transcription factor
At1g07670	261433_s_at	0.0332946	up	97.4611	268.32	2.7531	ECA1 (ER-TYPE CA2+-ATPASE 1); calcium-transporting ATPase
At1g07960	257495_at	0.0175512	up	88.5092	154.043	1.74041	ATPDIL5-1 (PDI-like 5-1)
At1g07990	260679_at	0.0215165	up	68.233	151.089	2.2143	SIT4 phosphatase-associated family protein
At1g08050	260648_at	0.000721489	up	14.729	413.118	28.0479	C3HC4-type RING finger-containing protein
At1g08090	260623_at	0.00618021	up	15.4662	106.362	6.87705	ATNRT2:1 (NITRATE TRANSPORTER 2:1); nitrate transmembrane transporter
At1g08230	261785_at	0.000821974	up	13.6161	48.171	3.53781	GABA transporter 1
At1g08320	261756_at	0.00775869	up	43.1857	227.053	5.25759	armadillo/beta-catenin-like repeat-containing protein
At1g08325	261815_at	0.0149582	up	15.3084	62.176	4.06156	bZIP transcription factor family protein
At1g08350	261747_at	0.020318	up	32.4042	66.0845	2.03938	syntaxin of plant 111
At1g08370	261693_at	0.00202988	up	55.4614	112.934	2.03626	DCP1 (decapping 1); m7G(5')pppN diphosphatase/ protein homodimerization
At1g08420	261743_s_at	0.010094	up	11.0552	20.8383	1.88494	kelch repeat-containing protein / serine/threonine phosphoesterase family protein
At1g08450	261692_at	0.000673445	up	317.648	773.696	2.4357	CRT3 (CALRETICULIN 3); calcium ion binding / unfolded protein binding
At1g08460	261720_at	0.0427189	up	178.592	314.218	1.75942	HDA08; histone deacetylase
At1g08620	264792_at	0.0410208	up	57.5563	88.9374	1.54522	transcription factor jumonji and C5HC2 type zinc finger domain-containing protein
At1g08630	264777_at	0.000998205	up	12.0626	793.501	65.7817	THA1 (Threonine Aldolase 1); aldehyde-lyase/ threonine aldolase
At1g08700	264807_at	0.00412957	up	108.663	222.606	2.04859	Presenilin-1
At1g08720	264780_at	0.000621546	up	49.908	145.172	2.90878	EDR1 (ENHANCED DISEASE RESISTANCE 1); MAP kinase kinase kinase/ kinase/ protein serine/threonine/tyrosine kinase
At1g08830	264809_at	0.0310104	up	942.813	2026.5	2.14941	CSD1 (COPPER/ZINC SUPEROXIDE DISMUTASE 1); superoxide dismutase
At1g08920	264652_at	0.00413607	up	41.5021	141.283	3.40424	sugar transporter ERD6-like 3
At1g08930	264624_at	0.000614151	up	346.062	2711.44	7.83513	ERD6 (EARLY RESPONSE TO DEHYDRATION 6); carbohydrate transmembrane transporter/ sugar transmembrane transporter/ sugar:hydrogen symporter
At1g08940	264645_at	0.00183297	up	36.9421	489.974	13.2633	phosphoglycerate mutase-like protein
At1g09070	264655_at	0.00247661	up	257.994	1946.93	7.54641	SRC2 (SOYBEAN GENE REGULATED BY COLD-2); protein binding
At1g09080	264648_at	0.0157372	up	7.51272	43.4977	5.78988	BIP3; ATP binding
At1g09100	264657_at	0.0165923	up	98.2106	196.264	1.9984	RPT5B (26S proteasome AAA-ATPase subunit RPT5B); ATPase/ calmodulin binding
At1g09210	264260_at	0.0256681	up	364.673	927.398	2.54309	calreticulin 1b
At1g09230	264257_at	0.00862215	up	28.854	59.0142	2.04527	RNA-binding (RRM/RBD/RNP motifs) family protein
At1g09240	264261_at	0.0348461	up	21.0925	122.401	5.80307	NAS3 (NICOTIANAMINE SYNTHASE 3); nicotianamine synthase
At1g09250	264264_at	0.0296685	up	19.2014	47.2604	2.4613	transcription factor bHLH149
At1g09270	264256_at	0.0279184	up	96.3294	159.624	1.65706	IMPA-4 (IMPORTIN ALPHA ISOFORM 4); binding / protein transporter
At1g09280	264265_at	0.0115881	up	90.0355	180.162	2.00101	hypothetical protein
At1g09420	264513_at	0.0101767	up	15.4696	434.872	28.1115	G6PD4 (GLUCOSE-6-PHOSPHATE DEHYDROGENASE 4); glucose-6-phosphate dehydrogenase
At1g09430	264504_at	0.00691392	up	246.883	1094.06	4.43151	ACLA-3; ATP citrate synthase
At1g09520	264509_at	0.0249089	up	57.8127	116.546	2.01593	hypothetical protein
At1g09530	264510_at	0.00612215	up	27.8968	141.782	5.08236	PIF3 (PHYTOCHROME INTERACTING FACTOR 3); DNA binding / protein binding / transcription factor/ transcription regulator
At1g09560	264506_at	0.00187501	up	157.901	3660.14	23.18	GLP5 (GERMIN-LIKE PROTEIN 5); manganese ion binding / nutrient reservoir
At1g09630	264669_at	0.00218499	up	99.1175	261.057	2.63381	ATRAB11C (ARABIDOPSIS RAB GTPASE 11C); GTP binding
At1g09740	264708_at	0.0225621	up	22.5694	201.525	8.92914	adenine nucleotide alpha hydrolases-like protein
At1g09870	264676_at	3.16567e-05	up	53.9426	131.298	2.43402	histidine acid phosphatase-like protein
At1g09910	264658_at	0.00398779	up	101.75	236.296	2.32232	rhamnogalacturonate lyase-like protein
At1g09920	264671_at	0.00749843	up	103.548	212.139	2.0487	TRAF-type zinc finger-related protein
At1g09970	264663_at	8.2086e-05	up	187.43	1109.38	5.91892	LRR XI-23; ATP binding / kinase/ protein kinase/ protein serine/threonine kinase
At1g10050	264522_at	0.0394812	up	26.2825	73.4019	2.7928	glycosyl hydrolase and carbohydrate-binding domain-containing protein
At1g10070	264524_at	0.0015164	up	10.2312	1838.31	179.677	ATBCAT-2 (ARABIDOPSIS THALIANA BRANCHED-CHAIN AMINO ACID TRANSAMINASE 2); branched-chain-amino-acid transaminase/ catalytic
At1g10140	264467_at	0.000748593	up	14.6426	276.971	18.9154	hypothetical protein
At1g10170	264460_at	0.000505627	up	77.4617	123.247	1.59107	ATNFXL1 (ARABIDOPSIS THALIANA NF-X-LIKE 1); protein binding / transcription factor/ zinc ion binding
At1g10210	264405_at	0.00146781	up	38.3179	133.482	3.48354	ATMPK1 (MITOGEN-ACTIVATED PROTEIN KINASE 1); MAP kinase/ kinase
At1g10290	264406_at	0.0235964	up	118.386	239.767	2.0253	ADL6 (DYNAMIN-LIKE PROTEIN 6); GTPase
At1g10340	264434_at	0.00631451	up	17.3313	1372.39	79.1856	ankyrin repeat-containing protein
At1g10410	264458_at	0.00377353	up	66.8	408.862	6.12069	hypothetical protein
At1g10540	263258_at	0.0468768	up	6.32521	9.6683	1.52853	nucleobase-ascorbate transporter 8
At1g10660	257477_at	0.0269157	up	65.022	141.848	2.18154	hypothetical protein
At1g10700	262762_at	0.0361376	up	109.257	283.325	2.59319	ribose-phosphate pyrophosphokinase 3
At1g10730	262787_at	0.0404855	up	39.1741	68.8496	1.75753	clathrin adaptor complexes medium subunit family protein
At1g11050	260477_at	0.0158928	up	33.2074	122.199	3.67988	protein kinase superfamily protein
At1g11060	260476_at	0.049313	up	17.8758	29.4918	1.64982	WAPL (Wings apart-like protein regulation of heterochromatin) protein
At1g11200	262457_at	0.0285586	up	81.1056	191.322	2.35893	hypothetical protein
At1g11210	262452_at	0.0191371	up	47.6159	176.141	3.69921	hypothetical protein
At1g11260	262456_at	0.00430014	up	135.984	4405.25	32.3953	STP1 (SUGAR TRANSPORTER 1); carbohydrate transmembrane transporter/ sugar:hydrogen symporter
At1g11310	262455_at	0.000198965	up	502.231	1337.06	2.66225	MLO2 (MILDEW RESISTANCE LOCUS O 2); calmodulin binding
At1g11360	261828_at	0.0202007	up	63.1063	101.554	1.60925	adenine nucleotide alpha hydrolases-like protein
At1g11380	261822_at	0.0156754	up	41.7584	100.51	2.40694	PLAC8 family protein
At1g11400	261823_at	0.0191467	up	37.246	71.6845	1.92462	PYM (Partner of Y14-Mago); protein binding
At1g11480	261827_at	0.0236875	up	109.348	180.616	1.65176	eukaryotic translation initiation factor-like protein
At1g11520	261872_s_at	0.024272	up	69.479	138.283	1.99029	spliceosome-associated protein-like protein///proline-rich spliceosome-associated (PSP) family protein
At1g11530	261821_at	0.0160674	up	579.017	1211.92	2.09306	ATCXXS1 (C-terminal cysteine residue is changed to a serine 1); protein disulfide isomerase
At1g11650	262824_at	0.00849647	up	1061.3	1672.52	1.57591	RNA-binding protein 45 (RBP45), putative
At1g11910	264344_at	0.00158317	up	1803.64	4498.68	2.49422	aspartic proteinase A1
At1g12050	264396_at	0.0169921	up	220.624	491.735	2.22883	putative fumarylacetoacetase
At1g12200	261023_at	0.00262341	up	36.7233	145.849	3.97157	putative flavin monooxygenase.
At1g12290	259534_at	0.00488524	up	9.54626	73.5135	7.70077	CC-NBS-LRR class disease resistance protein
At1g12340	257513_s_at	0.0109117	up	49.8198	124.289	2.49477	putative protein cornichon///protein cornichon-4
At1g12520	259511_at	0.0338456	up	197.908	309.106	1.56187	ATCCS (COPPER CHAPERONE FOR SOD1); superoxide dismutase/ superoxide dismutase copper chaperone
At1g12530	259533_at	0.0468158	up	52.1873	87.2597	1.67205	hypothetical protein
At1g12580	259484_at	0.000351245	up	62.5734	118.055	1.88667	PEPKR1 (Phosphoenolpyruvate carboxylase-related kinase 1); ATP binding / kinase/ protein kinase/ protein serine/threonine kinase
At1g12640	255928_at	0.0040539	up	120.119	437.465	3.64192	MBOAT (membrane bound O-acyl transferase)-like protein
At1g12780	261211_at	0.020278	up	210.434	912.691	4.33718	UGE1 (UDP-D-glucose/UDP-D-galactose 4-epimerase 1); UDP-glucose 4-epimerase/ protein dimerization
At1g12810	261209_at	0.0111908	up	47.3163	119.198	2.51917	proline-rich family protein
At1g12940	261198_at	0.000660076	up	10.619	752.759	70.8881	ATNRT2.5 (nitrate transporter2.5); nitrate transmembrane transporter
At1g12970	261213_at	0.0179376	up	15.9713	47.7617	2.99046	ras group-related protein LRR 3
At1g13000	262775_at	2.14824e-05	up	63.7882	159.952	2.50755	hypothetical protein
At1g13060	262781_s_at	0.0127258	up	711.343	1301.05	1.82901	PBE1; endopeptidase/ peptidase/ threonine-type endopeptidase
At1g13080	262826_at	0.00444093	up	64.8823	270.293	4.16589	CYP71B2 (CYTOCHROME P450 71B2); electron carrier/ heme binding / iron ion binding / monooxygenase/ oxygen binding
At1g13100	262827_at	0.00362079	up	44.4907	453.246	10.1874	CYP71B29; electron carrier/ heme binding / iron ion binding / monooxygenase/ oxygen binding
At1g13110	262793_at	0.00571968	up	411.008	1658.79	4.03589	CYP71B7; electron carrier/ heme binding / iron ion binding / monooxygenase/ oxygen binding
At1g13195	262782_at	0.0225266	up	33.4246	63.3389	1.89498	RING/U-box domain-containing protein
At1g13210	262772_at	0.00397876	up	106.215	568.297	5.35045	ACA.l (autoinhibited Ca2+/ATPase II); ATPase, coupled to transmembrane movement of ions, phosphorylative mechanism / calmodulin binding
At1g13260	259364_at	0.000668915	up	66.3113	344.063	5.1886	RAV1; DNA binding / transcription factor/ transcription repressor
At1g13340	259410_at	0.00434414	up	8.61694	348.551	40.4495	Regulator of Vps4 activity in the MVB pathway protein
At1g13470	259385_at	0.00624884	up	10.7291	119.379	11.1267	hypothetical protein
At1g13570	256133_at	0.0342039	up	42.6505	73.6976	1.72794	F-box/FBD/LRR-repeat protein containing protein
At1g13700	256098_at	0.00560757	up	17.9041	260.95	14.5748	6-phosphogluconolactonase 1
At1g13750	256100_at	0.0300158	up	130.57	415.843	3.18483	Purple acid phosphatases superfamily protein
At1g13830	259424_at	0.0100558	up	10.1272	69.044	6.8177	carbohydrate-binding X8 domain-containing protein
At1g13880	259423_at	0.0115835	up	39.8845	83.0841	2.08311	ELM2 domain-containing protein
At1g13960	262613_at	0.0203645	up	29.7736	89.4025	3.00274	WRKY4; DNA binding / transcription factor
At1g13990	262607_at	0.00444804	up	238.568	1920.52	8.05021	hypothetical protein
At1g14000	262660_at	0.0023738	up	283.776	622.342	2.19307	VIK (VH1-INTERACTING KINASE); ATP binding / protein kinase/ protein serine/threonine/tyrosine kinase
At1g14070	262665_at	0.0326686	up	6.56094	14.8153	2.25811	FUT7; fucosyltransferase/ transferase, transferring glycosyl groups
At1g14080	262666_at	0.0445768	up	9.34133	43.2195	4.62669	FUT6 (FUCOSYLTRANSFERASE 6); fucosyltransferase/ transferase, transferring glycosyl groups
At1g14130	262653_at	0.0131501	up	26.8731	62.3879	2.32157	2-oxoglutarate (2OG) and Fe(II)-dependent oxygenase-like protein
At1g14260	261481_at	0.00940777	up	13.6362	36.0701	2.64518	RING-variant domain-containing protein
At1g14330	261525_at	0.0182883	up	40.4111	137.913	3.41275	F-box/kelch-repeat protein SKIP11
At1g14360	261485_at	0.013882	up	69.2757	217.006	3.1325	UTR3 (UDP-GALACTOSE TRANSPORTER 3); pyrimidine nucleotide sugar transmembrane transporter
At1g14370	261526_at	0.00185091	up	33.2972	369.974	11.1113	APK2A (PROTEIN KINASE 2A); ATP binding / kinase/ protein kinase/ protein serine/threonine kinase
At1g14400	261484_at	0.0187575	up	693.316	1268.26	1.82927	UBC1 (UBIQUITIN CARRIER PROTEIN 1); ubiquitin-protein ligase
At1g14510	261486_at	0.0194074	up	163.031	449.933	2.75979	AL7 (ALFIN-LIKE 7); DNA binding / methylated histone residue binding
At1g14540	261474_at	0.000652577	up	8.13345	329.914	40.5626	peroxidase 4
At1g14550	261475_at	0.0419888	up	8.64333	14.1647	1.6388	peroxidase 5
At1g14570	260782_at	0.0140441	up	285.599	511.653	1.79151	UBX domain-containing protein
At1g14740	262845_at	0.00649661	up	37.9949	233.793	6.15327	PHD-finger protein TTA1
At1g14780	262887_at	0.00232035	up	8.02822	89.319	11.1256	MAC/Perforin domain-containing protein
At1g14870	262832_s_at	0.0119	up	310.311	9612.46	30.9769	cadmium resistance protein 1///cadmium resistance protein 2
At1g14890	262844_at	0.0238114	up	38.9986	176.321	4.52121	plant invertase/pectin methylesterase inhibitor domain-containing protein
At1g15010	260744_at	0.00434539	up	9.0828	205.482	22.6232	hypothetical protein
At1g15020	260740_at	0.0144812	up	37.4036	67.8823	1.81486	thioredoxin family protein
At1g15045	260741_at	0.00185685	up	13.073	1164.56	89.0811	putative glutamine amidotransferase
At1g15060	262604_at	0.0166897	up	53.3998	115.931	2.171	hypothetical protein
At1g15110	262583_at	0.0161013	up	15.9028	37.1968	2.339	phosphatidylserine synthase 2
At1g15130	262588_at	0.00952217	up	96.2655	284.632	2.95674	endosomal targeting BRO1-like domain-containing protein
At1g15350	262599_at	0.00487918	up	65.6862	232.011	3.53212	hypothetical protein
At1g15380	262603_at	0.000168812	up	10.1753	504.139	49.5453	Lactoylglutathione lyase / glyoxalase I family protein
At1g15400	262592_at	0.00783428	up	233.654	617.766	2.64394	hypothetical protein
At1g15430	262571_at	0.0038563	up	29.4673	136.055	4.61717	hypothetical protein
At1g15520	261763_at	0.00171086	up	12.5453	34.145	2.72175	PDR12 (PLEIOTROPIC DRUG RESISTANCE 12); ATPase, coupled to transmembrane movement of substances
At1g15670	259502_at	0.00065511	up	20.0864	2408.9	119.927	putative F-box/kelch-repeat protein
At1g15740	259500_at	0.000904152	up	202.399	744.772	3.67973	leucine-rich repeat-containing protein
At1g15750	259501_at	0.00709724	up	135.424	310.563	2.29327	TPL (TOPLESS); protein binding / protein homodimerization/ transcription repressor
At1g15780	259488_at	0.0499918	up	147.584	285.243	1.93275	hypothetical protein
At1g15790	259489_at	0.0101849	up	17.5582	128.379	7.31163	hypothetical protein
At1g15880	259498_at	0.00147163	up	127.642	385.388	3.01928	GOS11 (golgi snare 11); SNARE binding
At1g15890	259495_at	0.00564746	up	18.4322	104.727	5.68174	CC-NBS-LRR class disease resistance protein
At1g15920	261841_at	0.039888	up	50.6347	86.5733	1.70976	polynucleotidyl transferase, ribonuclease H-like superfamily protein
At1g16010	261795_at	0.00261894	up	146.412	222.386	1.5189	magnesium transporter MRS2-1
At1g16040	261839_at	0.0108343	up	32.8031	71.8026	2.18889	hypothetical protein
At1g16050	261835_at	0.0344311	up	9.13804	15.8499	1.73449	hypothetical protein
At1g16090	261836_at	0.0124743	up	17.201	31.7608	1.84645	WAKL7 (wall associated kinase-like 7); protein serine/threonine kinase
At1g16130	257478_at	0.00543996	up	11.5954	150.564	12.9848	WAKL2 (wall associated kinase-like 2); kinase
At1g16150	257479_at	0.00128357	up	9.01933	210.625	23.3526	WAKL4 (WALL ASSOCIATED KINASE-LIKE 4); kinase
At1g16160	261842_at	0.0353105	up	10.7209	31.3729	2.92633	WAKL5 (wall associated kinase-like 5); kinase
At1g16180	261843_at	0.00793692	up	783.509	1908.66	2.43605	Serinc-domain containing serine and sphingolipid biosynthesis protein
At1g16240	262709_at	0.00884363	up	345.757	770.607	2.22875	SYP51 (SYNTAXIN OF PLANTS 51); SNAP receptor
At1g16310	262751_at	0.0413412	up	9.94742	17.0228	1.71128	cation efflux family protein
At1g16370	262756_at	0.0177852	up	16.1376	30.7254	1.90396	OCT6 (ORGANIC CATION/CARNITINE TRANSPORTER 6); carbohydrate transmembrane transporter/ sugar:hydrogen symporter
At1g16390	262730_at	0.0402519	up	13.7287	29.1533	2.12353	ATOCT3 (ARABIDOPSIS THALIANA ORGANIC CATION/CARNITINE TRANSPORTER 3); carbohydrate transmembrane transporter/ sugar:hydrogen symporter
At1g16420	262731_at	0.0173617	up	7.50962	45.9607	6.12025	MC8 (METACASPASE 8); cysteine-type endopeptidase
At1g16470	262716_at	0.0448509	up	268.854	583.55	2.17051	PAB1 (PROTEASOME SUBUNIT PAB1); endopeptidase/ peptidase/ threonine-type endopeptidase
At1g16670	246327_at	0.00843052	up	46.7137	284.116	6.08206	kinase domain-containing protein
At1g16900	256110_at	0.0058023	up	69.7052	241.026	3.45779	Dol-P-Man:Man(6)GlcNAc(2)-PP-Dol alpha-1,2-mannosyltransferase
At1g17020	262482_at	0.00111682	up	7.57149	69.0672	9.122	SRG1 (SENESCENCE-RELATED GENE 1); oxidoreductase, acting on diphenols and related substances as donors, oxygen as acceptor / oxidoreductase, acting on paired donors, with incorporation or reduction of molecular oxygen, 2-oxoglutarate as one donor, and inc
At1g17060	262525_at	0.00269504	up	8.75704	62.5731	7.14546	CYP72C1 (CYTOCHROME P450 72C1); electron carrier/ heme binding / iron ion binding / monooxygenase/ oxygen binding
At1g17080	262481_at	0.0169725	up	285.133	694.019	2.43402	ribosomal protein L18ae family protein
At1g17170	262518_at	0.0245595	up	7.91331	20.4276	2.58142	ATGSTU24 (GLUTATHIONE S-TRANSFERASE TAU 24); glutathione binding / glutathione transferase
At1g17240	262530_at	0.0233287	up	10.5603	25.1527	2.38182	AtRLP2 (Receptor Like Protein 2); protein binding / protein kinase
At1g17250	262529_at	0.0104488	up	12.0235	30.2521	2.51609	AtRLP3 (Receptor Like Protein 3); protein binding / protein kinase
At1g17290	260847_s_at	0.00177416	up	527.687	1070.11	2.02792	AlaAT1 (ALANINE AMINOTRANSFERAS); ATP binding / L-alanine:2-oxoglutarate aminotransferase
At1g17340	261060_at	0.00191501	up	28.7746	157.163	5.46187	phosphoinositide phosphatase family protein
At1g17420	261037_at	0.0123523	up	15.2487	33.8024	2.21674	LOX3; electron carrier/ iron ion binding / lipoxygenase/ metal ion binding / oxidoreductase, acting on single donors with incorporation of molecular oxygen, incorporation of two atoms of oxygen
At1g17490	261038_at	0.0192749	up	154.464	239.736	1.55205	hypothetical protein
At1g17500	260731_at	0.0177582	up	36.1798	193.656	5.35259	ATPase E1-E2 type family protein / haloacid dehalogenase-like hydrolase family protein
At1g17520	260732_at	0.0338384	up	12.3606	21.5432	1.74289	telomere repeat-binding factor 4
At1g17530	260687_at	0.0275188	up	29.2217	93.1572	3.18795	ATTIM23-1 (TRANSLOCASE OF INNER MITOCHONDRIAL MEMBRANE 23); P-P-bond-hydrolysis-driven protein transmembrane transporter
At1g17600	260734_at	0.0105012	up	9.21271	28.3182	3.07382	TIR-NBS-LRR class disease resistance protein
At1g17610	260735_at	9.65193e-05	up	26.3147	41.5556	1.57918	disease resistance protein (TIR-NBS class)
At1g17860	255904_at	0.00183037	up	62.9642	1245.97	19.7885	kunitz type trypsin and protease inhibitor domain-containing protein
At1g18160	256121_at	0.0245034	up	161.963	318.235	1.96486	protein kinase family protein
At1g18210	256129_at	0.0184517	up	331.009	1160.15	3.5049	putative calcium-binding protein CML27
At1g18260	256074_at	0.004367	up	135.637	338.841	2.49815	Hrd3/Sel1L-like protein
At1g18270	261674_at	0.00953444	up	55.8398	541.005	9.68852	ketose-bisphosphate aldolase class-II family protein
At1g18350	261662_at	0.0291058	up	8.37535	22.6715	2.70693	ATMKK7; MAP kinase kinase/ kinase
At1g18380	261719_at	0.0495051	up	10.682	54.872	5.13688	probable serine/threonine-protein kinase
At1g18390	261718_at	0.0026874	up	25.9168	357.147	13.7805	probable serine/threonine-protein kinase
At1g18470	261677_at	0.00912103	up	176.628	393.884	2.23002	transmembrane Fragile-X-F-associated protein
At1g18480	261676_at	0.0186179	up	46.0699	106.41	2.30975	shewenella-like protein phosphatase 2
At1g18570	255753_at	0.00844034	up	12.9109	514.276	39.8326	MYB51 (MYB DOMAIN PROTEIN 51); DNA binding / transcription factor
At1g18720	261379_at	0.000806563	up	608.738	1217.41	1.99989	hypothetical protein
At1g18860	261429_at	0.00615132	up	8.11942	108.749	13.3937	WRKY61; transcription factor
At1g18890	261378_at	0.00126019	up	54.3486	260.791	4.79848	ATCDPK1 (CALCIUM-DEPENDENT PROTEIN KINASE 1); calmodulin-dependent protein kinase/ kinase/ protein kinase
At1g19010	259480_at	0.0187066	up	18.5982	31.5876	1.69842	hypothetical protein
At1g19020	259479_at	0.00312388	up	40.9022	585.977	14.3263	hypothetical protein
At1g19200	256014_at	0.0186949	up	38.1016	80.3265	2.10822	hypothetical protein
At1g19240	256016_at	0.048628	up	83.3792	159.523	1.91322	hypothetical protein
At1g19250	256012_at	0.00462891	up	5.97396	134.254	22.4731	FMO1 (FLAVIN-DEPENDENT MONOOXYGENASE 1); FAD binding / NADP or NADPH binding / electron carrier/ flavin-containing monooxygenase/ monooxygenase/ oxidoreductase
At1g19270	256013_at	0.00397728	up	30.3034	168.256	5.55239	DA1 (DA 1); ubiquitin binding
At1g19310	260671_at	0.00558712	up	136.668	274.816	2.01083	RING/U-box superfamily protein
At1g19360	260665_at	0.0284647	up	225.705	593.471	2.62941	reduced residual arabinose 3
At1g19380	260656_at	0.00626951	up	41.2955	331.941	8.03819	hypothetical protein
At1g19510	260664_at	0.0323834	up	9.64878	22.8551	2.36871	ATRL5 (ARABIDOPSIS RAD-LIKE 5); DNA binding / transcription factor
At1g19530	260668_at	0.00139277	up	6.21084	442.781	71.2917	hypothetical protein
At1g19540	260662_at	0.0332132	up	6.95192	39.1586	5.63278	NmrA-like negative transcriptional regulator-like protein
At1g19610	261135_at	0.000732594	up	16.0541	1427.6	88.9244	PDF1.4
At1g19660	261144_s_at	0.0151042	up	1953.76	4455.24	2.28035	putative wound-responsive protein///bifunctional nuclease in basal defense response 1
At1g19680	261140_at	0.0198928	up	95.2539	186.581	1.95878	RING-finger domain-containing protein
At1g19730	261145_at	0.0312933	up	112.501	194.791	1.73145	ATTRX4; oxidoreductase, acting on sulfur group of donors, disulfide as acceptor
At1g19770	261143_at	0.00765447	up	239.885	500.35	2.08579	ATPUP14; purine transmembrane transporter
At1g20110	261231_at	0.00150577	up	439.049	1006.06	2.29146	RING/FYVE/PHD zinc finger-containing protein
At1g20120	261222_at	0.0354356	up	8.10339	12.1772	1.50273	GDSL esterase/lipase
At1g20630	259517_at	0.0334549	up	331.123	775.983	2.34349	CAT1 (CATALASE 1); catalase
At1g20693	256091_at	0.00927074	up	600.478	1303.51	2.17079	HMGB2 (HIGH MOBILITY GROUP B 2); DNA binding / chromatin binding / structural constituent of chromatin / transcription factor
At1g20696	256092_at	0.0140492	up	937.454	2021.29	2.15615	HMGB3 (HIGH MOBILITY GROUP B 3); DNA binding / chromatin binding / structural constituent of chromatin / transcription factor
At1g20880	262804_at	0.0210528	up	19.5155	72.3074	3.70512	RNA recognition motif-containing protein
At1g20890	262853_at	0.00479417	up	26.0534	71.4264	2.74154	hypothetical protein
At1g20980	262798_at	0.0294245	up	299.807	567.361	1.89242	SPL14 (squamosa promoter binding protein-like 14); DNA binding / transcription activator/ transcription factor
At1g21000	262803_at	0.00192599	up	53.6822	1053.03	19.616	PLATZ transcription factor family protein
At1g21010	262801_at	0.00301445	up	15.6104	95.6519	6.12746	hypothetical protein
At1g21050	261456_at	0.0269243	up	36.9549	77.1099	2.0866	hypothetical protein
At1g21080	261458_at	0.0280012	up	200.95	436.502	2.17219	DNAJ heat shock N-terminal domain-containing protein
At1g21100	261459_at	0.00164986	up	6.48475	32.5977	5.02682	indole glucosinolate o-methyltransferase 1
At1g21110	261450_s_at	0.0183404	up	5.07401	30.8212	6.07432	O-methyltransferase family protein///O-methyltransferase family protein
At1g21120	261449_at	0.00460889	up	6.97746	57.8314	8.28832	O-methyltransferase family protein
At1g21130	261453_at	0.025375	up	183.338	457.915	2.49766	Indole glucosinolate O-methyltransferase 4
At1g21200	259562_at	0.00219132	up	14.3419	24.2726	1.69243	sequence-specific DNA binding transcription factor
At1g21240	259559_at	0.0016993	up	4.46069	32.1393	7.205	WAK3 (wall associated kinase 3); kinase/ protein serine/threonine kinase
At1g21250	259561_at	0.0277101	up	785.551	1557.23	1.98234	WAK1 (CELL WALL-ASSOCIATED KINASE); kinase
At1g21310	259553_x_at	0.00141509	up	12.2129	174.076	14.2534	ATEXT3 (EXTENSIN 3); structural constituent of cell wall
At1g21320	259552_at	0.0132448	up	7.67927	21.9407	2.85714	nucleic acid/nucleotide binding protein
At1g21370	260899_at	0.0142892	up	106.053	238.646	2.25025	hypothetical protein
At1g21400	260900_s_at	0.00233587	up	21.9646	827.905	37.6927	thiamin diphosphate-binding fold protein///putative ketopantoate reductase
At1g21410	260875_at	0.0381252	up	78.3662	161.807	2.06476	SKP2A
At1g21450	260878_at	0.0207729	up	45.8827	215.249	4.6913	SCL1 (SCARECROW-LIKE 1); transcription factor
At1g21520	260919_at	0.0122363	up	14.859	228.945	15.4078	hypothetical protein
At1g21550	260881_at	0.0398318	up	18.0116	71.0436	3.94433	putative calcium-binding protein CML44
At1g21640	262506_at	0.0184127	up	229.903	531.914	2.31365	NADK2; NAD+ kinase/ calmodulin binding
At1g21670	262503_at	0.0013078	up	409.45	3338.87	8.15451	hypothetical protein
At1g21720	262497_at	0.0385689	up	540.327	967.255	1.79013	PBC1 (PROTEASOME BETA SUBUNIT C1); peptidase/ threonine-type endopeptidase
At1g21750	262504_at	0.00525468	up	350.933	1048.01	2.98635	ATPDIL1-1 (PDI-LIKE 1-1); protein disulfide isomerase
At1g21760	262500_at	0.00279772	up	147.256	461.145	3.13157	FBP7 (F-BOX PROTEIN 7)
At1g21770	262499_at	0.0332185	up	307.777	612.548	1.99023	acyltransferase-like protein
At1g21780	262495_at	0.0164654	up	98.6413	370.881	3.75989	BTB/POZ domain-containing protein
At1g21820	262488_at	0.00591922	up	79.6141	208.415	2.61782	hypothetical protein
At1g21900	260852_at	0.00492553	up	49.9176	242.273	4.85346	transmembrane emp24 domain-containing protein
At1g21910	260856_at	0.00016444	up	9.43854	34.9438	3.70225	ethylene-responsive transcription factor ERF012
At1g21920	260855_at	0.00342835	up	131.838	500.485	3.79622	Histone H3 K4-specific methyltransferase SET7/9 family protein
At1g22040	255947_at	0.0074984	up	41.5322	118.165	2.84515	F-box/kelch-repeat protein
At1g22070	255953_at	0.00879716	up	326.625	590.576	1.80812	TGA3; DNA binding / calmodulin binding / protein binding / transcription factor
At1g22180	255923_at	0.00212186	up	23.1951	114.111	4.91961	Sec14p-like phosphatidylinositol transfer family protein
At1g22190	255926_at	0.013307	up	42.5706	133.046	3.12531	ethylene-responsive transcription factor ERF058
At1g22280	255967_at	0.0102169	up	175.313	837.198	4.77544	phytochrome-associated protein phosphatase type 2C
At1g22360	255942_at	0.00191531	up	145.166	405.097	2.79057	AtUGT85A2 (UDP-glucosyl transferase 85A2); UDP-glycosyltransferase/ glucuronosyltransferase/ transferase, transferring glycosyl groups
At1g22400	261934_at	0.015682	up	66.0887	1438.19	21.7615	UGT85A1; UDP-glycosyltransferase/ cis-zeatin O-beta-D-glucosyltransferase/ glucuronosyltransferase/ trans-zeatin O-beta-D-glucosyltransferase/ transferase, transferring glycosyl groups / transferase, transferring hexosyl groups
At1g22410	261933_at	0.0355145	up	698.312	1654.96	2.36995	Class-II DAHP synthetase family protein
At1g22500	261927_at	0.00756766	up	34.7093	429.334	12.3694	putative C3HC4-type RING zinc finger protein
At1g22510	261938_at	0.00168682	up	39.0248	130.253	3.33769	C3HC4-type RING finger protein
At1g22570	261937_at	0.00719091	up	199.587	590.666	2.95945	putative peptide/nitrate transporter
At1g22640	264210_at	0.0176562	up	50.5543	122.707	2.42723	MYB3 (MYB DOMAIN PROTEIN 3); DNA binding / transcription factor
At1g22650	264200_at	0.0182762	up	35.0948	191.811	5.46552	putative neutral invertase
At1g22870	264750_at	0.00108872	up	31.0954	66.6239	2.14256	protein kinase family protein
At1g22900	264773_at	0.00432172	up	25.6351	481.274	18.774	disease resistance-responsive, dirigent domain-containing protein
At1g22930	264772_at	0.0211565	up	126.859	857.863	6.76232	T-complex protein 11
At1g23040	264894_at	0.000968309	up	24.6826	473.887	19.1992	hydroxyproline-rich glycoprotein family protein
At1g23050	264889_at	0.00986847	up	9.24128	19.924	2.15598	hydroxyproline-rich glycoprotein family protein
At1g23120	264887_at	0.00530363	up	7.61425	95.9917	12.6069	polyketide cyclase/dehydrase and lipid transport superfamily protein
At1g23130	264899_at	0.0195411	up	1331.9	3298.07	2.47622	Bet v1-like allergen domain-containing protein
At1g23140	264893_at	0.00186605	up	7.34277	155.175	21.133	calcium-dependent lipid-binding domain-containing protein
At1g23230	263037_at	0.0356121	up	56.1629	123.954	2.20704	hypothetical protein
At1g23260	262990_at	0.023026	up	157.084	269.181	1.71361	MMZ1 (MMS ZWEI HOMOLOGUE 1); protein binding / ubiquitin-protein ligase
At1g23390	262986_at	0.0162193	up	282.303	1255.08	4.44587	F-box/kelch-repeat protein
At1g23430	263015_at	0.00976351	up	70.9321	212.408	2.99453	peptidase C15, pyroglutamyl peptidase I-like protein
At1g23440	262422_at	0.0435966	up	152.244	368.776	2.42228	peptidase C15, pyroglutamyl peptidase I-like protein
At1g23550	257401_at	0.000993233	up	17.516	90.6406	5.17472	SRO2 (SIMILAR TO RCD ONE 2); NAD+ ADP-ribosyltransferase
At1g23710	265184_at	0.00888495	up	21.91	202.012	9.22009	hypothetical protein
At1g23780	265190_at	0.018508	up	121.679	192.822	1.58468	F-box protein SKIP22
At1g23830	265132_at	0.0107812	up	26.3125	68.7642	2.61337	hypothetical protein
At1g23840	265189_at	0.0055102	up	23.3927	78.4645	3.35423	hypothetical protein
At1g23870	263019_at	0.0134743	up	12.7465	187.902	14.7415	ATTPS9; transferase, transferring glycosyl groups / trehalose-phosphatase
At1g23960	263023_at	0.00538946	up	161.667	314.131	1.94308	hypothetical protein
At1g24140	264866_at	0.00937038	up	8.77496	176.45	20.1084	putative metalloproteinase
At1g24150	264867_at	0.000568428	up	17.1153	146.65	8.56833	FH4 (FORMIN HOMOLOGUE 4); actin binding / protein binding
At1g24350	264869_at	0.0490616	up	55.139	124.856	2.26439	Acid phosphatase/vanadium-dependent haloperoxidase-related protein
At1g24440	265023_at	0.0308225	up	84.767	167.778	1.97928	RING/U-box domain-containing protein
At1g24530	265028_at	0.00245242	up	23.1713	630.261	27.2001	transducin/WD-40 repeat-containing protein
At1g24560	265019_at	0.0443154	up	44.4836	79.5584	1.78849	hypothetical protein
At1g24575	265025_at	0.00458468	up	63.8505	140.355	2.19818	hypothetical protein
At1g24793	245651_s_at	0.00498249	up	500.863	938.96	1.87468	F-box protein///F-box/kelch-repeat protein///F-box/kelch-repeat protein///F-box family protein///F-box/kelch-repeat protein
At1g25275	245642_at	0.0321352	up	854.149	1607.77	1.88231	hypothetical protein
At1g25280	245633_at	0.000833133	up	89.4586	229.566	2.56617	AtTLP10 (TUBBY LIKE PROTEIN 10); phosphoric diester hydrolase/ transcription factor
At1g25370	245641_at	0.00811879	up	16.3502	43.393	2.65397	hypothetical protein
At1g25390	255740_at	0.00825243	up	117.981	559.969	4.74628	protein kinase-like protein
At1g25400	255733_at	0.000450654	up	19.7926	730.378	36.9016	hypothetical protein
At1g25500	255728_at	0.0314892	up	27.2109	75.1847	2.76303	plasma-membrane choline transporter-like protein
At1g25520	255735_at	0.00797406	up	77.6382	262.415	3.37997	putative transmembrane protein
At1g25540	255725_at	0.0259463	up	57.9358	102.421	1.76783	PFT1 (PHYTOCHROME AND FLOWERING TIME 1); transcription coactivator
At1g25550	255734_at	0.0118029	up	168.437	575.225	3.41507	myb-like transcription factor-like protein
At1g25560	255742_at	0.00531138	up	36.7599	893.503	24.3065	TEM1 (TEMPRANILLO 1); transcription factor
At1g25580	255739_at	0.00062978	up	33.4823	66.6052	1.98927	ANAC008 (Arabidopsis NAC domain containing protein 8); transcription factor
At1g26110	245822_at	0.0192623	up	255.752	487.407	1.90578	protein decapping 5
At1g26130	245846_at	0.0319279	up	39.3298	96.4236	2.45167	putative phospholipid-transporting ATPase 12
At1g26270	245821_at	0.00409835	up	94.2159	342.79	3.63834	putative phosphatidylinositol 4-kinase type 2-beta
At1g26380	261021_at	0.000109538	up	10.3186	800.144	77.5437	FAD-binding and BBE domain-containing protein
At1g26390	261020_at	0.000420318	up	6.40019	1108.78	173.241	FAD-binding Berberine family protein
At1g26400	261007_at	0.0107788	up	7.50082	86.6943	11.558	FAD-binding Berberine family protein
At1g26410	261006_at	0.00307364	up	6.38955	231.002	36.153	FAD-binding and BBE domain-containing protein
At1g26420	261005_at	0.000621609	up	7.56848	344.438	45.5096	FAD-binding and BBE domain-containing protein
At1g26440	261013_at	0.037426	up	69.5232	152.951	2.2	ATUPS5 (ARABIDOPSIS THALIANA UREIDE PERMEASE 5)
At1g26620	261028_at	0.0246053	up	20.6917	37.2552	1.80049	hypothetical protein
At1g26665	261272_at	0.00627691	up	102.517	274.774	2.68027	Mediator complex, subunit Med10
At1g26670	261276_at	0.0111726	up	383.649	975.868	2.54365	VTI1B; SNARE binding / receptor/ soluble NSF attachment protein
At1g26690	261269_at	0.00581369	up	75.1314	260.153	3.46264	transmembrane emp24 domain-containing protein
At1g26800	261265_at	0.0336934	up	32.6195	190.932	5.8533	RING/U-box domain-containing protein
At1g26930	263680_at	0.00773454	up	9.18554	39.6201	4.31331	F-box/kelch-repeat protein
At1g27000	264984_at	0.0282398	up	277.615	433.326	1.56089	hypothetical protein
At1g27100	257407_at	0.00327545	up	105.263	451.144	4.28589	Actin cross-linking protein
At1g27290	264445_at	0.0131102	up	157.607	832.855	5.28438	hypothetical protein
At1g27300	264447_at	0.00623691	up	36.6505	284.334	7.75799	hypothetical protein
At1g27320	264448_at	0.0481834	up	119.09	220.695	1.85318	AHK3 (ARABIDOPSIS HISTIDINE KINASE 3); cytokinin receptor/ osmosensor/ protein histidine kinase
At1g27330	264488_s_at	0.038144	up	132.476	309.379	2.33537	ribosome associated membrane protein RAMP4///ribosome associated membrane protein RAMP4
At1g27540	262319_s_at	0.0441025	up	74.4638	141.162	1.89571	hypothetical protein///hypothetical protein
At1g27650	262295_at	0.0251889	up	54.9019	93.1949	1.69748	ATU2AF35A; RNA binding / nucleic acid binding / nucleotide binding / zinc ion binding
At1g27730	261648_at	0.00350839	up	14.1805	881.563	62.1675	STZ (salt tolerance zinc finger); nucleic acid binding / transcription factor/ transcription repressor/ zinc ion binding
At1g27760	261651_at	0.00459827	up	73.5297	196.17	2.66791	interferon-related developmental regulator family protein / IFRD protein family
At1g27770	261650_at	0.0209116	up	195.648	467.431	2.38914	ACA1 (AUTO-INHIBITED CA2+-ATPASE 1); calcium channel/ calcium-transporting ATPase/ calmodulin binding
At1g27980	259598_at	0.00100754	up	60.1395	749.17	12.4572	DPL1; carboxy-lyase/ catalytic/ pyridoxal phosphate binding
At1g28070	259583_at	0.0285972	up	39.2396	96.9117	2.46974	hypothetical protein
At1g28190	245662_at	0.0175526	up	9.77129	90.3008	9.24144	hypothetical protein
At1g28200	245667_at	0.00645151	up	165.813	370.619	2.23516	FIP1 (FH INTERACTING PROTEIN 1)
At1g28250	245665_at	0.0272389	up	55.1623	152.98	2.77326	hypothetical protein
At1g28280	245666_at	0.00837295	up	69.7931	188.15	2.69583	VQ motif-containing protein
At1g28320	245687_at	0.0252869	up	129.405	237.235	1.83328	DEG15; endopeptidase
At1g28330	245668_at	0.00579179	up	59.1894	852.636	14.4052	DYL1 (DORMANCY-ASSOCIATED PROTEIN-LIKE 1)
At1g28370	261470_at	0.00901214	up	16.1514	125.172	7.74993	ERF11 (ERF DOMAIN PROTEIN 11); DNA binding / transcription factor/ transcription repressor
At1g28380	261445_at	0.00356733	up	128.279	595.117	4.63925	NSL1 (necrotic spotted lesions 1)
At1g28390	261501_at	0.00986029	up	20.4161	66.3657	3.25066	serine/threonine-protein kinase-like protein
At1g28490	261444_at	0.000526459	up	62.5511	115.781	1.85098	SYP61 (SYNTAXIN OF PLANTS 61); SNAP receptor
At1g28520	261467_at	0.00299446	up	21.8029	95.0126	4.35781	VOZ1 (VASCULAR PLANT ONE ZINC FINGER PROTEIN); transcription activator
At1g28540	262747_at	0.0387684	up	43.5717	84.9671	1.95005	hypothetical protein
At1g28580	262749_at	0.00181799	up	256.082	841.111	3.28454	GDSL esterase/lipase
At1g28680	262744_at	0.00515319	up	86.9447	285.263	3.28098	HXXXD-type acyl-transferase family protein
At1g28960	262746_at	0.00232291	up	75.5737	129.885	1.71866	ATNUDX15 (ARABIDOPSIS THALIANA NUDIX HYDROLASE HOMOLOG 15); hydrolase
At1g29060	260843_at	0.0367391	up	12.1452	53.0619	4.36895	Bet1-like protein
At1g29150	260842_at	0.0219172	up	778.316	1321.25	1.69758	ATS9 (ARABIDOPSIS NON-ATPASE SUBUNIT 9)
At1g29280	260882_at	0.00700671	up	29.059	257.866	8.87388	WRKY65; transcription factor
At1g29310	260896_at	0.038377	up	89.993	209.293	2.32566	SecY protein transport family protein
At1g29330	260897_at	0.00555984	up	12.3615	70.1049	5.67122	ERD2 (ENDOPLASMIC RETICULUM RETENTION DEFECTIVE 2); KDEL sequence binding / receptor
At1g29400	259769_at	0.0187485	up	278.671	555.676	1.99402	AML5 (ARABIDOPSIS MEI2-LIKE PROTEIN 5); RNA binding / nucleic acid binding / nucleotide binding
At1g29690	259792_at	0.0136837	up	34.1436	127.608	3.73739	CAD1 (constitutively activated cell death 1)
At1g29750	255995_at	0.00194934	up	62.48	163.526	2.61725	RKF1 (RECEPTOR-LIKE KINASE IN FLOWERS 1); ATP binding / kinase/ protein serine/threonine kinase/ receptor signaling protein serine/threonine kinase
At1g29760	255994_at	0.000885894	up	71.4463	342.893	4.7993	putative adipose-regulatory protein (Seipin)
At1g29860	255999_at	0.0235171	up	15.3291	41.3128	2.69505	WRKY71; transcription factor
At1g29970	260026_at	0.00856942	up	186.682	774.266	4.14752	RPL18AA (60S RIBOSOMAL PROTEIN L18A-1)
At1g30000	260029_at	0.00940844	up	118.465	181.134	1.52902	mannosyl-oligosaccharide 1,2-alpha-mannosidase
At1g30040	260023_at	0.00233106	up	29.6878	288.709	9.72483	ATGA2OX2 (GIBBERELLIN 2-OXIDASE); gibberellin 2-beta-dioxygenase
At1g30110	256192_at	0.014294	up	15.0086	165.827	11.0488	ATNUDX25 (ARABIDOPSIS THALIANA NUDIX HYDROLASE HOMOLOG 25); bis(5'-nucleosyl)-tetraphosphatase (asymmetrical)
At1g30220	245769_at	0.0252025	up	18.709	46.0393	2.46082	INT2 (INOSITOL TRANSPORTER 2); carbohydrate transmembrane transporter/ sugar:hydrogen symporter
At1g30270	245775_at	0.0105217	up	35.913	171.956	4.78813	CIPK23 (CBL-INTERACTING PROTEIN KINASE 23); kinase/ protein binding / protein serine/threonine kinase
At1g30410	256308_s_at	0.0426856	up	35.705	135.401	3.7922	ATMRP13; ATPase, coupled to transmembrane movement of substances
At1g30620	263221_at	0.0121274	up	55.7214	448.328	8.04589	MUR4 (MURUS 4); UDP-arabinose 4-epimerase/ catalytic
At1g30640	263222_at	0.000757033	up	17.7226	158.024	8.91651	protein kinase family protein
At1g30700	263228_at	0.000359594	up	8.8099	1441.52	163.625	FAD-binding Berberine family protein
At1g30720	263216_s_at	0.00162937	up	30.7159	2793.24	90.9378	FAD-binding Berberine family protein///FAD-binding and BBE domain-containing protein
At1g30810	264528_at	0.00258702	up	47.7562	72.9311	1.52715	jumonji domain-containing protein 18
At1g30820	264529_at	0.00474946	up	36.1787	212.59	5.8761	CTP synthase-like protein
At1g30880	265101_at	0.0474815	up	184.988	352.074	1.90323	hypothetical protein
At1g30900	265161_at	0.00150811	up	42.516	1128.52	26.5435	vacuolar sorting receptor 6
At1g31010	265100_at	0.0138462	up	14.7629	22.3496	1.5139	OSB4 (organellar single-stranded DNA binding protein 4); single-stranded DNA binding
At1g31120	263699_at	0.0330022	up	31.6744	70.7336	2.23315	KUP10; potassium ion transmembrane transporter
At1g31130	263704_at	0.00610466	up	223.788	735.432	3.28628	hypothetical protein
At1g31280	262548_at	0.0415327	up	29.7299	66.729	2.24451	AGO2 (argonaute 2); nucleic acid binding
At1g31470	256488_at	0.0256112	up	22.1948	51.2369	2.30851	NFD4 (NUCLEAR FUSION DEFECTIVE 4)
At1g31480	256513_at	0.0211721	up	15.4802	77.446	5.00291	SGR2 (SHOOT GRAVITROPISM 2); phospholipase A1
At1g31540	256487_at	0.0405798	up	8.54107	17.117	2.00408	TIR-NBS-LRR class disease resistance protein
At1g31820	246260_at	0.0368908	up	18.5108	135.503	7.32021	probable polyamine transporter
At1g31930	246312_at	0.0378139	up	78.5497	196.828	2.50578	XLG3 (extra-large GTP-binding protein 3); guanyl nucleotide binding / signal transducer
At1g31940	255721_at	0.00745615	up	160.386	246.487	1.53684	hypothetical protein
At1g32120	245788_at	0.00388884	up	14.1003	84.1728	5.96958	hypothetical protein
At1g32130	245787_at	0.00684316	up	157.092	301.703	1.92055	transcription elongation factor (TFIIS) family protein
At1g32170	245794_at	0.00208809	up	15.1112	176.053	11.6505	XTR4 (XYLOGLUCAN ENDOTRANSGLYCOSYLASE 4); hydrolase, acting on glycosyl bonds / hydrolase, hydrolyzing O-glycosyl compounds / xyloglucan:xyloglucosyl transferase
At1g32190	245784_at	0.00408551	up	11.1532	18.7264	1.67901	alpha/beta-hydrolase-like protein
At1g32230	245796_at	0.0135688	up	330.282	875.303	2.65017	RCD1 (RADICAL-INDUCED CELL DEATH1); protein binding
At1g32350	260706_at	0.0297733	up	15.1319	65.0262	4.29729	AOX1D (alternative oxidase 1D); alternative oxidase
At1g32460	260651_at	0.000702585	up	320.359	2059.02	6.42725	hypothetical protein
At1g32700	261711_at	0.00396728	up	105.698	1103.3	10.4383	PLATZ transcription factor domain-containing protein
At1g32740	261708_at	0.0269646	up	6.93651	10.825	1.56058	SBP (S-ribonuclease binding protein) family protein
At1g32790	261709_at	0.00201242	up	420.181	1541.12	3.66775	RNA-binding protein, putative
At1g32920	261193_at	0.00496638	up	69.9027	442.842	6.33513	hypothetical protein
At1g32940	261240_at	0.0002774	up	21.4755	970.085	45.1718	SBT3.5; identical protein binding / serine-type endopeptidase
At1g33030	261216_at	0.00150637	up	8.56678	120.873	14.1096	O-methyltransferase-like protein
At1g33050	261615_at	0.0112855	up	103.422	520.739	5.03507	hypothetical protein
At1g33110	261618_at	0.0375246	up	31.6237	65.3516	2.06654	MATE efflux family protein
At1g33360	256510_at	0.00297531	up	25.9034	60.5641	2.33808	ATP-dependent Clp protease
At1g33420	256426_at	0.0232013	up	22.8446	85.9677	3.76315	PHD finger protein
At1g33560	256425_at	0.0226974	up	36.2247	117.051	3.23125	ADR1 (ACTIVATED DISEASE RESISTANCE 1); kinase
At1g33720	261986_s_at	0.0252953	up	17.657	89.7043	5.08037	CYP76C5; electron carrier/ heme binding / iron ion binding / monooxygenase/ oxygen binding
At1g33960	260116_at	0.000612963	up	7.33822	780.414	106.349	AIG1 (AVRRPT2-INDUCED GENE 1); GTP binding
At1g34040	256008_s_at	0.0199352	up	6.14199	12.3448	2.0099	Pyridoxal phosphate-dependent transferases superfamily protein///tryptophan aminotransferase-related protein 4
At1g34120	255984_at	0.0135473	up	17.2971	50.8521	2.93992	IP5PI (INOSITOL POLYPHOSPHATE 5-PHOSPHATASE I); inositol trisphosphate phosphatase/ inositol-polyphosphate 5-phosphatase
At1g34150	255985_at	0.0220831	up	47.6036	108.105	2.27095	pseudouridine synthase-like protein
At1g34180	262542_at	0.000815521	up	9.6873	62.7909	6.48178	anac016 (Arabidopsis NAC domain containing protein 16); transcription factor
At1g34190	262514_at	0.00798349	up	235.682	566.052	2.40177	anac017 (Arabidopsis NAC domain containing protein 17); transcription factor
At1g34220	262562_at	0.00107224	up	122.782	247.521	2.01593	Regulator of Vps4 activity in the MVB pathway protein
At1g34260	262540_at	0.0306315	up	115.85	212.483	1.83413	putative 1-phosphatidylinositol-3-phosphate 5-kinase
At1g34300	262567_at	0.00802136	up	93.2397	439.273	4.71122	G-type lectin S-receptor-like serine/threonine-protein kinase
At1g34320	262565_at	0.00335842	up	73.3763	155.356	2.11726	hypothetical protein
At1g34370	259932_at	0.00946171	up	182.843	1044.77	5.71401	STOP1 (sensitive to proton rhizotoxicity 1); nucleic acid binding / transcription factor/ zinc ion binding
At1g34420	261161_at	0.00250106	up	10.179	57.818	5.68015	leucine-rich repeat transmembrane protein kinase-like protein
At1g34750	262408_at	0.00256461	up	86.7163	558.417	6.43959	putative protein phosphatase 2C 10
At1g34760	262412_at	0.0179856	up	37.1052	133.762	3.60493	GRF11 (GENERAL REGULATORY FACTOR 11); ATPase binding / amino acid binding / protein binding / protein phosphorylated amino acid binding
At1g35190	245756_at	0.0334366	up	41.6558	71.974	1.72783	2-oxoglutarate (2OG) and Fe(II)-dependent oxygenase superfamily protein
At1g35210	245755_at	0.0293107	up	8.46802	50.8074	5.99992	hypothetical protein
At1g35230	259550_at	0.0106443	up	19.7088	729.514	37.0146	AGP5 (ARABINOGALACTAN-PROTEIN 5)
At1g35350	259546_at	0.0126568	up	50.1738	242.266	4.82853	phosphate transporter PHO1-8
At1g35580	262038_at	0.000819138	up	186.025	1099.94	5.91287	CINV1 (cytosolic invertase 1); beta-fructofuranosidase
At1g35670	262026_at	0.00234062	up	34.8243	297.149	8.53283	ATCDPK2 (CALCIUM-DEPENDENT PROTEIN KINASE 2); calmodulin-dependent protein kinase/ kinase
At1g35910	256319_at	0.0391802	up	6.38778	20.7058	3.24147	probable trehalose-phosphate phosphatase D
At1g36050	263193_at	0.0121871	up	85.9517	231.387	2.69206	Endoplasmic reticulum vesicle transporter protein
At1g36060	263194_at	0.00801245	up	9.41109	58.9007	6.25865	ethylene-responsive transcription factor ERF055
At1g36380	260129_at	0.0390728	up	112.085	179.881	1.60485	hypothetical protein
At1g36640	256499_at	0.0023637	up	8.90503	76.9068	8.63633	hypothetical protein
At1g36980	261293_at	0.0034863	up	485.047	837.746	1.72714	hypothetical protein
At1g37130	261979_at	0.0152857	up	471.207	2131.35	4.52316	NIA2 (NITRATE REDUCTASE 2); nitrate reductase (NADH)/ nitrate reductase
At1g42990	259626_at	0.00979861	up	141.926	945.736	6.66359	ATBZIP60 (BASIC REGION/LEUCINE ZIPPER MOTIF 60); DNA binding / transcription factor
At1g43130	264422_at	0.0102377	up	158.987	407.321	2.56199	LCV2 (LIKE COV 2)
At1g43160	264415_at	0.00368705	up	6.61383	35.8808	5.42511	RAP2.6 (related to AP2 6); DNA binding / transcription factor
At1g43890	260870_at	0.00347467	up	98.4685	282.245	2.86635	ATRAB18 (ARABIDOPSIS RAB GTPASE HOMOLOG B18); GTP binding
At1g43910	259507_at	0.00304533	up	10.2623	415.735	40.5107	P-loop containing nucleoside triphosphate hydrolases superfamily protein
At1g44100	245740_at	0.0239894	up	57.883	233.026	4.02581	AAP5; amino acid transmembrane transporter/ basic amino acid transmembrane transporter
At1g44130	245738_at	0.00148764	up	9.49732	173.716	18.2911	aspartyl protease family protein
At1g44160	245737_at	0.000731912	up	8.47164	143.259	16.9104	HSP40/DnaJ peptide-binding protein
At1g44770	261324_at	0.00150887	up	150.006	642.559	4.28354	hypothetical protein
At1g44800	261335_at	0.0348548	up	39.5699	186.179	4.70505	bidirectional amino acid transporter SIAR1
At1g45050	260964_at	0.00739646	up	62.3027	99.0941	1.59053	ATUBC2-1; ubiquitin-protein ligase
At1g45145	260943_at	0.00639989	up	67.2016	1445.67	21.5124	ATTRX5; oxidoreductase, acting on sulfur group of donors, disulfide as acceptor
At1g45150	260936_at	0.00708918	up	36.0605	101.793	2.82285	hypothetical protein
At1g45976	245781_at	0.0104008	up	60.8346	281.425	4.62607	SBP1 (s-ribonuclease binding protein 1); protein binding / zinc ion binding
At1g46768	245807_at	0.0019612	up	18.6682	42.8738	2.29662	RAP2.1 (related to AP2 1); DNA binding / transcription factor
At1g47128	245803_at	0.00859689	up	1434.6	4013.4	2.79757	RD21 (responsive to dehydration 21); cysteine-type endopeptidase/ cysteine-type peptidase
At1g47480	262444_at	0.0381565	up	12.1471	32.1609	2.64763	probable carboxylesterase 2
At1g47550	262430_s_at	0.0190529	up	169.672	439.006	2.58739	exocyst complex component sec3A///exocyst complex component sec3B
At1g48000	259618_at	0.0185946	up	12.0947	23.9387	1.97927	MYB112 (myb domain protein 112); DNA binding / transcription factor
At1g48140	260724_at	0.0489233	up	90.9506	139.809	1.53719	dolichyl-phosphate mannosy synthase 3
At1g48210	260728_at	0.012274	up	125.878	332.373	2.64045	serine/threonine protein kinase
At1g48320	262237_at	0.00597529	up	25.3325	635.566	25.089	1,4-dihydroxy-2-naphthoyl-CoA thioesterase 1
At1g48430	261294_at	0.0351895	up	71.5784	124.142	1.73435	Dihydroxyacetone kinase
At1g48620	261303_at	0.0484431	up	76.8913	120.607	1.56854	HON5 (High Mobility Group Family A 5); DNA binding
At1g48790	256142_at	0.00666011	up	295.932	565.072	1.90947	associated molecule with the SH3 domain of STAM 1
At1g48850	245832_at	0.000805179	up	242.169	851.386	3.51567	EMB1144 (embryo defective 1144); chorismate synthase
At1g48860	246627_s_at	0.0145869	up	371.173	616.026	1.65967	putative 5-enolpyruvylshikimate-3-phosphate synthase///3-phosphoshikimate 1-carboxyvinyltransferase / 5-enolpyruvylshikimate-3-phosphate / EPSP synthase
At1g48970	260756_at	0.00877123	up	39.3549	78.8611	2.00384	NagB/RpiA/CoA transferase-like superfamily protein
At1g49000	260754_at	0.0240429	up	15.3951	273.541	17.7681	hypothetical protein
At1g49030	260752_at	0.0157583	up	9.20568	23.96	2.60274	PLAC8 family protein
At1g49050	260772_at	0.00144636	up	144.624	752.771	5.20502	aspartyl protease
At1g49240	260765_at	0.011611	up	496.374	1390.91	2.80215	ACT8 (ACTIN 8); copper ion binding / structural constituent of cytoskeleton
At1g49300	262401_at	0.0223948	up	256.796	484.635	1.88724	RABG3E (RAB GTPASE HOMOLOG G3E); GTP binding
At1g49450	262448_at	0.0413565	up	10.1947	30.0235	2.945	WD40 domain-containing protein
At1g49470	262396_at	0.0424358	up	142.436	628.337	4.41135	hypothetical protein
At1g49570	261606_at	0.027218	up	11.6976	25.2932	2.16225	peroxidase
At1g49710	261612_at	0.0280528	up	67.1556	164.317	2.44681	FUT12 (FUCOSYLTRANSFERASE 12); fucosyltransferase/ transferase, transferring glycosyl groups
At1g49850	259816_at	0.00128212	up	52.4577	127.608	2.43259	RING/U-box superfamily protein
At1g49950	261637_at	0.0110986	up	58.903	143.103	2.42948	DNA-binding protein, putative
At1g50370	262476_at	0.0376871	up	208.918	355.816	1.70314	phytochrome-associated serine/threonine protein phosphatase 1
At1g50420	261866_at	0.0384161	up	55.8612	252.972	4.52858	SCL3; transcription factor
At1g50570	261858_at	0.00579554	up	123.363	256.322	2.07779	calcium-dependent lipid-binding domain-containing protein
At1g50600	261860_at	0.0254432	up	53.9657	133.56	2.47491	SCL5; transcription factor
At1g50740	246631_at	0.0313666	up	188.823	631.628	3.34507	transmembrane protein 14C
At1g50940	256209_at	0.00264669	up	124.727	252.843	2.02718	ETFALPHA (electron transfer flavoprotein alpha); FAD binding / electron carrier
At1g50950	256210_at	0.0053067	up	15.9832	44.8516	2.80617	cell redox homeostasis protein
At1g51270	265135_at	0.0106605	up	19.0024	83.3584	4.38674	vesicle-associated protein 1-4
At1g51280	265136_at	0.0144763	up	12.8872	205.445	15.9418	vesicle-associated protein 1-4
At1g51300	265138_at	0.018983	up	8.57358	20.8726	2.43453	alpha/beta-Hydrolases superfamily protein
At1g51340	265151_at	0.0423956	up	14.7455	27.0739	1.83608	MATE efflux family protein
At1g51550	260486_at	0.00476594	up	31.5014	86.95	2.7602	F-box/kelch-repeat protein
At1g51590	260520_at	0.00674763	up	19.1027	42.1985	2.20904	mannosyl-oligosaccharide 1,2-alpha-mannosidase MNS1
At1g51620	256177_at	0.000560119	up	5.7379	163.695	28.5287	protein kinase superfamily protein
At1g51680	256186_at	0.00254746	up	495.672	886.833	1.78915	4CL1 (4-COUMARATE:COA LIGASE 1); 4-coumarate-CoA ligase
At1g51710	256179_at	0.0355694	up	451.795	696.614	1.54188	UBP6 (UBIQUITIN-SPECIFIC PROTEASE 6); calmodulin binding / ubiquitin-specific protease
At1g51780	256178_s_at	0.0311709	up	58.527	175.047	2.99088	ILL5; IAA-amino acid conjugate hydrolase/ metallopeptidase
At1g51790	256170_at	0.00656252	up	40.2809	954.332	23.6919	leucine-rich repeat protein kinase-like protein
At1g51800	256169_at	0.00209913	up	20.614	1280.13	62.1002	putative leucine-rich repeat protein kinase
At1g51820	256181_at	0.00131341	up	5.05487	156.582	30.9765	putative LRR receptor-like serine/threonine protein kinase
At1g51830	246375_at	0.0421304	up	6.32263	15.95	2.52269	putative leucine-rich repeat protein kinase
At1g51850	246366_at	0.000712315	up	7.74973	921.277	118.879	Leucine-rich repeat protein kinase family protein
At1g51860	246373_at	0.00198517	up	8.99923	350.096	38.9029	putative LRR receptor-like serine/threonine-protein kinase
At1g51890	246368_at	0.000733994	up	7.86622	988.666	125.685	probable LRR receptor-like protein kinase
At1g51915	246349_at	0.00519909	up	6.69305	101.178	15.1169	cryptdin-related protein
At1g51920	246370_at	0.00962928	up	8.57458	131.65	15.3536	hypothetical protein
At1g51950	246376_at	0.0426845	up	93.9263	197.026	2.09767	IAA18 (INDOLE-3-ACETIC ACID INDUCIBLE 18); transcription factor
At1g52200	259841_at	0.0011101	up	55.0706	3675.03	66.7331	PLAC8 family protein
At1g52320	259610_at	0.0109802	up	109.241	242.719	2.22186	hypothetical protein
At1g52540	262158_at	0.00715846	up	12.3232	26.0836	2.11663	protein kinase superfamily protein
At1g52600	262161_at	0.038726	up	233.955	416.994	1.78237	peptidase S24/S26A/S26B/S26C family protein
At1g52760	260153_at	0.0212221	up	235.264	853.697	3.62868	lysophospholipase 2
At1g52800	260148_at	0.0136361	up	6.65948	12.5258	1.8809	oxidoreductase, 2OG-Fe(II) oxygenase family protein
At1g52880	260156_at	0.0370918	up	65.9167	213.995	3.24644	NAM (NO APICAL MERISTEM); transcription factor
At1g52890	260203_at	0.00137987	up	16.2624	333.205	20.4893	ANAC019 (Arabidopsis NAC domain containing protein 19); transcription factor
At1g53030	261317_at	0.00242136	up	19.7959	122.99	6.2129	Cytochrome C oxidase copper chaperone (COX17)
At1g53320	260588_at	0.0108219	up	269.648	433.132	1.60628	AtTLP7 (TUBBY LIKE PROTEIN 7); phosphoric diester hydrolase/ transcription factor
At1g53400	260589_at	0.0192466	up	133.172	214.855	1.61337	ubiquitin domain-containing protein
At1g53430	260975_at	0.0288044	up	71.2801	203.497	2.8549	Leucine-rich repeat transmembrane protein kinase
At1g53570	260988_at	0.00416478	up	103.291	323.263	3.12962	MAP3KA; ATP binding / kinase/ protein kinase/ protein serine/threonine kinase
At1g53580	260986_at	0.000169186	up	238.564	1023.29	4.28937	GLY3 (GLYOXALASE II 3); hydrolase/ hydroxyacylglutathione hydrolase
At1g53710	259960_at	0.0439382	up	39.9842	75.0765	1.87765	Calcineurin-like metallo-phosphoesterase superfamily protein
At1g53750	262227_s_at	0.00405748	up	366.109	721.429	1.97053	RPT1A (REGULATORY PARTICLE TRIPLE-A 1A); ATPase
At1g53760	262251_at	0.00271188	up	55.3988	105.368	1.902	hypothetical protein
At1g53770	257470_at	0.0196877	up	20.7072	44.4271	2.14549	O-fucosyltransferase family protein
At1g53870	262259_s_at	0.00166548	up	109.925	1106.73	10.068	TUB_2 domain-containing protein///hypothetical protein
At1g53920	262254_at	0.0493408	up	9.17361	25.7518	2.80716	GLIP5; carboxylesterase/ lipase
At1g54100	263157_at	0.00266179	up	228.286	2223.25	9.73889	ALDH7B4 (Aldehyde Dehydrogenase 7B4); 3-chloroallyl aldehyde dehydrogenase/ oxidoreductase
At1g54115	263171_at	0.00238824	up	166.559	306.412	1.83966	CCX4 (CATION CALCIUM EXCHANGER 4); cation:cation antiporter
At1g54130	263159_at	0.00520337	up	430.472	1001.52	2.32656	RSH3 (RELA/SPOT HOMOLOG 3); GTP diphosphokinase
At1g54170	263172_at	0.0221308	up	44.9644	78.9986	1.75691	CID3 (CTC-Interacting Domain 3)
At1g54210	262992_at	0.00469283	up	18.5003	133.633	7.22332	ATG12A (AUTOPHAGY 12 A); protein binding
At1g54320	262960_at	0.00016311	up	469.923	1067.76	2.27221	ALA-interacting subunit 3
At1g54490	262961_at	0.0207481	up	92.4726	162.333	1.75547	XRN4 (EXORIBONUCLEASE 4); 5'-3' exonuclease/ 5'-3' exoribonuclease/ nucleic acid binding
At1g54710	264192_at	0.00749654	up	54.1678	155.001	2.86149	AtATG18h
At1g54740	264238_at	0.000623177	up	16.725	249.496	14.9175	hypothetical protein
At1g55020	256321_at	0.0354228	up	39.6448	122.056	3.07875	LOX1; lipoxygenase
At1g55080	256147_at	0.028948	up	32.5111	54.4895	1.67603	hypothetical protein
At1g55110	256149_at	0.0143927	up	50.7155	150.387	2.9653	AtIDD7 (Arabidopsis thaliana Indeterminate(ID)-Domain 7); nucleic acid binding / transcription factor/ zinc ion binding
At1g55170	259659_at	0.0148425	up	58.6824	117.863	2.00849	hypothetical protein
At1g55265	259661_at	0.00171195	up	27.9423	156.447	5.59892	hypothetical protein
At1g55280	259651_at	0.0226803	up	23.7952	57.61	2.42107	Lipase/lipooxygenase, PLAT/LH2 family protein
At1g55310	259666_at	0.00526811	up	74.8461	140.356	1.87526	SR33; RNA binding / protein binding
At1g55450	265075_at	0.0166893	up	335.034	1378.35	4.11406	S-adenosyl-L-methionine-dependent methyltransferases superfamily protein
At1g55510	265070_at	0.001543	up	49.3081	313.916	6.36642	BCDH BETA1 (BRANCHED-CHAIN ALPHA-KETO ACID DECARBOXYLASE E1 BETA SUBUNIT); 3-methyl-2-oxobutanoate dehydrogenase (2-methylpropanoyl-transferring)/ catalytic
At1g55590	264539_at	0.0103715	up	46.2285	105.835	2.28939	RNI-like superfamily protein
At1g55610	264537_at	0.035255	up	10.6908	39.9333	3.7353	BRL1 (BRI 1 LIKE); kinase
At1g55680	264548_at	0.0213657	up	143.901	272.77	1.89554	transducin/WD-40 repeat-containing protein
At1g55730	264533_s_at	0.0114232	up	32.8792	86.6838	2.63643	ATCAX5; calcium:cation antiporter/ cation:cation antiporter
At1g55760	264562_at	0.000695803	up	18.5186	50.8999	2.74859	BTB/POZ domain-containing protein
At1g55780	264543_at	0.00789855	up	10.1122	172.421	17.0507	hypothetical protein
At1g55810	264561_at	0.0290558	up	97.8218	427.305	4.3682	putative uracil phosphoribosyltransferase
At1g55920	260602_at	0.00818101	up	171.273	558.327	3.25986	ATSERAT2;1 (SERINE ACETYLTRANSFERASE 2;1); serine O-acetyltransferase
At1g56010	262096_at	0.00116669	up	17.5087	167.994	9.59489	NAC1; transcription factor
At1g56060	262085_at	0.02044	up	11.1587	167.612	15.0207	hypothetical protein
At1g56120	262082_s_at	0.00225543	up	73.6043	409.67	5.56585	Leucine-rich repeat transmembrane protein kinase///putative LRR receptor-like serine/threonine-protein kinase///leucine-rich repeat transmembrane protein kinase
At1g56145	262093_at	0.0110855	up	19.8235	80.9344	4.08276	leucine-rich repeat transmembrane protein kinase
At1g56220	256225_at	0.00698388	up	1026.75	3220.85	3.13694	dormancy/auxin associated protein
At1g56280	256226_at	0.00444068	up	1060.91	3350.18	3.15783	ATDI19
At1g56340	256216_at	0.00782336	up	404.602	843.655	2.08514	CRT1 (CALRETICULIN 1); calcium ion binding / unfolded protein binding
At1g56450	259604_at	0.0360989	up	683.437	1257.15	1.83946	PBG1; peptidase/ threonine-type endopeptidase
At1g56610	245678_at	0.0293686	up	43.1202	83.8274	1.94404	F-box protein
At1g56700	245626_at	0.02852	up	247.367	683.096	2.76146	peptidase C15, pyroglutamyl peptidase I-like protein
At1g57630	246405_at	0.00188206	up	8.28599	502.421	60.635	Toll-Interleukin-Resistance domain-containing protein
At1g57650	246406_at	0.0223673	up	9.24307	28.0041	3.02974	ATP binding protein
At1g57760	246410_at	0.0492449	up	20.866	33.8909	1.62421	ECA1 gametogenesis related family protein///hypothetical protein
At1g57990	245866_s_at	0.000263925	up	25.5631	308.323	12.0613	ATPUP18; purine transmembrane transporter
At1g58032	245868_at	0.00174409	up	263.863	1132.63	4.29247	CAT2 (CATIONIC AMINO ACID TRANSPORTER 2); amino acid transmembrane transporter
At1g58110	246399_at	0.0264047	up	103.572	159.239	1.53748	bZIP transcription factor-like protein
At1g58180	246396_at	0.0100372	up	91.8204	757.452	8.24928	carbonic anhydrase family protein / carbonate dehydratase family protein
At1g58360	256022_at	0.000606167	up	302.792	842.649	2.78293	AAP1 (AMINO ACID PERMEASE 1); amino acid transmembrane transporter/ neutral amino acid transmembrane transporter
At1g59580	262076_at	0.00329192	up	144.224	393.906	2.73122	ATMPK2 (ARABIDOPSIS THALIANA MITOGEN-ACTIVATED PROTEIN KINASE HOMOLOG 2); MAP kinase/ kinase/ protein kinase
At1g59590	262072_at	4.54243e-05	up	24.5432	350.994	14.3011	ZCF37
At1g59610	262077_at	0.0080334	up	281.786	498.927	1.77059	ADL3 (ARABIDOPSIS DYNAMIN-LIKE 3); GTPase
At1g59650	262080_at	0.0165487	up	81.9125	156.846	1.9148	CW14
At1g59660	262124_at	0.0319604	up	8.81905	15.4898	1.7564	Nucleoporin autopeptidase
At1g59710	262910_at	0.00167751	up	88.1285	254.332	2.88592	hypothetical protein
At1g59820	262896_at	0.0358479	up	104.86	216.221	2.06201	ALA3 (Aminophospholipid ATPase3); ATPase, coupled to transmembrane movement of ions, phosphorylative mechanism / phospholipid transporter
At1g59860	262911_s_at	0.0286685	up	7.40766	15.3644	2.07413	class I heat shock protein///HSP20-like chaperone
At1g59870	262899_at	0.0120168	up	1516.32	3844.84	2.53563	PEN3 (PENETRATION 3); ATPase, coupled to transmembrane movement of substances / cadmium ion transmembrane transporter
At1g59910	262901_at	0.0317588	up	33.5416	174.208	5.19379	formin-like protein 7
At1g60140	264246_at	0.00119356	up	22.2564	267.779	12.0315	ATTPS10 (trehalose phosphate synthase); transferase, transferring glycosyl groups / trehalose-phosphatase
At1g60420	264219_at	0.00469175	up	164.723	582.735	3.53767	protein reduce transmission through pollen
At1g60430	264220_at	0.0275541	up	31.516	57.7055	1.83099	ARPC3 (actin-related protein C3); structural molecule
At1g60490	264927_at	0.00986528	up	131.605	348.917	2.65125	ATVPS34; 1-phosphatidylinositol-3-kinase/ binding / inositol or phosphatidylinositol kinase/ phosphotransferase, alcohol group as acceptor
At1g60730	264929_at	0.00194279	up	23.1084	52.9198	2.29007	probable aldo-keto reductase 5
At1g60740	264923_s_at	0.000698965	up	10.9162	809.174	74.1262	TPX2 (thioredoxin-dependent peroxidase 2); antioxidant/ oxidoreductase
At1g60870	259909_at	0.00105449	up	149.04	298.835	2.00507	MEE9 (maternal effect embryo arrest 9)
At1g61040	259718_at	0.0216525	up	38.1792	76.2886	1.99817	VIP5 (vernalization independence 5); DNA binding
At1g61065	259725_at	0.0245279	up	34.2303	90.837	2.6537	hypothetical protein
At1g61140	264936_at	0.0196114	up	113.353	389.131	3.4329	EDA16 (embryo sac development arrest 16); ATP binding / DNA binding / helicase/ nucleic acid binding / protein binding / zinc ion binding
At1g61150	264935_at	0.00801559	up	114.966	199.01	1.73104	LisH and RanBPM domain-containing protein
At1g61250	264883_s_at	0.00445891	up	420.723	1709.12	4.06233	SC3 (SECRETORY CARRIER 3); transmembrane transporter
At1g61260	264879_at	0.0303987	up	17.2316	73.2354	4.25007	hypothetical protein
At1g61360	264757_at	0.00472959	up	47.7014	442.028	9.26655	G-type lectin S-receptor-like serine/threonine-protein kinase
At1g61370	264756_at	0.00410861	up	14.5395	95.2138	6.54863	S-locus lectin protein kinase family protein
At1g61380	264767_at	0.00618194	up	23.4545	533.591	22.75	SD1-29 (S-DOMAIN-1 29); carbohydrate binding / kinase/ protein kinase
At1g61420	264766_at	0.00147573	up	10.6806	70.3222	6.5841	G-type lectin S-receptor-like serine/threonine-protein kinase
At1g61560	265008_at	0.000913847	up	6.39888	69.0636	10.7931	MLO6 (MILDEW RESISTANCE LOCUS O 6); calmodulin binding
At1g61620	265035_at	0.00524119	up	144.089	259.274	1.79941	zinc Finger RING C3H2C3-type protein
At1g61790	264428_at	0.0123236	up	743.482	1465.54	1.97118	oligosaccharyltransferase complex/magnesium transporter family protein
At1g61800	264400_at	1.51495e-05	up	10.279	614.557	59.7876	GPT2; antiporter/ glucose-6-phosphate transmembrane transporter
At1g61820	264280_at	0.0475041	up	6.27584	43.9567	7.00412	BGLU46 (BETA GLUCOSIDASE 46); catalytic/ cation binding / hydrolase, hydrolyzing O-glycosyl compounds
At1g62040	264285_at	0.0231806	up	142.849	301.961	2.11384	ATG8C (autophagy 8c); microtubule binding
At1g62200	264736_at	0.00767775	up	133.603	222.663	1.6666	putative peptide/nitrate transporter
At1g62300	264746_at	0.00540488	up	14.6109	292.615	20.0272	WRKY6; transcription factor
At1g62420	260635_at	0.0155455	up	60.54	260.866	4.30898	hypothetical protein
At1g62510	265111_at	0.00421502	up	50.0039	2990.75	59.8102	bifunctional inhibitor/lipid-transfer protein/seed storage 2S albumin-like protein
At1g62570	265119_at	0.00752531	up	14.2337	25.2299	1.77254	FMO GS-OX4 (FLAVIN-MONOOXYGENASE GLUCOSINOLATE S-OXYGENASE 4); 4-methylthiopropyl glucosinolate S-oxygenase/ 8-methylthiopropyl glucosinolate S-oxygenase/ flavin-containing monooxygenase/ monooxygenase
At1g62763	262640_at	0.0104591	up	7.754	21.5385	2.77772	plant invertase/pectin methylesterase inhibitor domain-containing protein
At1g62790	262694_at	0.0473676	up	105.679	271.317	2.56736	Bifunctional inhibitor/lipid-transfer protein/seed storage 2S albumin superfamily protein
At1g62810	262667_at	0.00137028	up	26.7751	260.093	9.71398	copper amine oxidase 1
At1g62840	257466_at	0.000358962	up	32.4637	77.7716	2.39564	hypothetical protein
At1g62880	261102_at	0.0151553	up	16.2851	36.9708	2.27023	protein cornichon-3
At1g63180	259694_at	0.000504486	up	17.1859	166.006	9.6594	UGE3 (UDP-D-glucose/UDP-D-galactose 4-epimerase 3); UDP-glucose 4-epimerase/ protein dimerization
At1g63350	260110_at	0.00584538	up	22.5805	107.346	4.75394	CC-NBS-LRR class disease resistance protein
At1g63500	261547_at	0.0326025	up	54.3429	120.3	2.21372	Protein kinase protein with tetratricopeptide repeat domain
At1g63530	261545_at	0.00160798	up	7.47541	150.199	20.0924	hypothetical protein
At1g63580	257485_at	0.0257654	up	9.06247	28.7562	3.1731	receptor-like protein kinase-related family protein
At1g63720	260243_at	0.00290064	up	17.0342	222.615	13.0687	hypothetical protein
At1g63800	260317_at	0.00266261	up	238.651	899.275	3.76816	UBC5 (ubiquitin-conjugating enzyme 5); ubiquitin-protein ligase
At1g63840	260327_at	0.00845613	up	39.5746	172.621	4.36192	RING/U-box domain-containing protein
At1g63890	260322_at	0.00914957	up	61.1977	111.49	1.8218	RING-type ubiquitin E3 ligase
At1g63900	260321_at	0.0113651	up	84.8722	206.223	2.42981	RING-type ubiquitin E3 ligase
At1g64040	262343_at	0.00164294	up	408.573	1161.94	2.84391	TOPP3; protein serine/threonine phosphatase
At1g64160	262325_at	0.0327662	up	5.60257	11.3644	2.02843	dirigent-like protein DIR5
At1g64170	262324_at	0.000780021	up	33.5749	1087.59	32.3929	ATCHX16 (CATION/H+ EXCHANGER 16); monovalent cation:proton antiporter/ sodium:hydrogen antiporter
At1g64230	262341_at	0.00848331	up	1746.65	4531.72	2.59452	ubiquitin-conjugating enzyme, putative
At1g64280	259764_at	0.011103	up	140.082	447.071	3.1915	NPR1 (NONEXPRESSER OF PR GENES 1); protein binding / transcription activator
At1g64350	259739_at	0.0220679	up	61.8908	102.488	1.65595	SEH1H; nucleotide binding
At1g64360	259766_at	0.0117768	up	22.9382	362.242	15.7921	hypothetical protein
At1g64400	259737_at	0.00115643	up	169.638	1346.83	7.93942	long-chain acyl-CoA synthetase
At1g64470	261947_at	0.013766	up	7.73561	11.6919	1.51144	ubiquitin-like protein
At1g64500	261958_at	0.000868957	up	11.0171	37.8882	3.43903	glutaredoxin-like protein
At1g64610	261973_at	0.00561459	up	22.5178	302.951	13.4538	WD40 domain-containing protein
At1g64660	261957_at	0.000904461	up	10.4379	219.219	21.0023	ATMGL (ARABIDOPSIS THALIANA METHIONINE GAMMA-LYASE); catalytic/ methionine gamma-lyase
At1g64740	262885_at	0.0495762	up	78.4916	278.521	3.54842	TUA1 (ALPHA-1 TUBULIN); structural constituent of cytoskeleton
At1g64750	262876_at	0.0374498	up	89.1314	188.922	2.11959	ATDSS1(I) (ARABIDOPSIS THALIANA DELETION OF SUV3 SUPRESSOR 1(I))
At1g64950	266155_at	0.0113911	up	96.3014	246.911	2.56394	CYP89A5; electron carrier/ heme binding / iron ion binding / monooxygenase/ oxygen binding
At1g65020	262874_at	0.0167899	up	46.1035	109.695	2.37931	hypothetical protein
At1g65040	261904_at	0.0449892	up	37.8293	87.8336	2.32184	HRD1-like protein
At1g65220	263110_at	0.020235	up	201.389	365.296	1.81388	ARM repeat superfamily protein
At1g65240	263108_at	0.0069439	up	16.5385	55.3194	3.34489	aspartyl protease family protein
At1g65270	264159_at	0.0398076	up	194.501	314.089	1.61484	hypothetical protein
At1g65390	264153_at	0.00957222	up	10.7803	119.521	11.0871	ATPP2-A5 (ARABIDOPSIS THALIANA PHLOEM PROTEIN 2 A5); carbohydrate binding
At1g65400	264213_at	0.00838183	up	12.4734	217.156	17.4095	ATPP2-A5 (ARABIDOPSIS THALIANA PHLOEM PROTEIN 2 A5); carbohydrate binding
At1g65500	264635_at	0.0099486	up	47.8131	551.57	11.536	hypothetical protein
At1g65510	264680_at	0.000879043	up	9.55775	223.483	23.3824	hypothetical protein
At1g65520	264627_at	0.0174435	up	34.363	99.4218	2.89328	ECI1 (DELTA(3), DELTA(2)-ENOYL COA ISOMERASE 1); carnitine racemase/ catalytic/ dodecenoyl-CoA delta-isomerase
At1g65610	264685_at	0.00313248	up	9.65655	269.106	27.8678	KOR2; catalytic/ hydrolase, hydrolyzing O-glycosyl compounds
At1g65650	264639_at	0.0397281	up	57.8541	92.5383	1.59951	UCH2; ubiquitin thiolesterase/ ubiquitin-specific protease
At1g65690	262930_at	0.00193924	up	6.88439	411.245	59.7358	late embryogenesis abundant (LEA) hydroxyproline-rich glycoprotein
At1g65720	262929_at	0.00358762	up	901.518	2490.3	2.76234	hypothetical protein
At1g65730	262925_at	0.00546342	up	14.8292	505.305	34.0749	YSL7 (YELLOW STRIPE LIKE 7); oligopeptide transporter
At1g65820	262932_at	0.00212257	up	575.967	2730.5	4.74073	putative glutathione S-transferase
At1g65980	261919_at	0.00363269	up	598.917	1830.8	3.05686	TPX1 (thioredoxin-dependent peroxidase 1); antioxidant/ oxidoreductase
At1g66090	256526_at	0.00194069	up	14.1001	337.115	23.9086	TIR-NBS class of disease resistance protein
At1g66160	256522_at	0.00859205	up	7.48147	113.529	15.1746	U-box domain-containing protein
At1g66180	256525_at	0.00309862	up	60.5842	374.689	6.1846	aspartyl protease family protein
At1g66340	260133_at	0.00268766	up	76.2882	201.136	2.63653	ETR1 (ETHYLENE RESPONSE 1); ethylene binding / protein histidine kinase/ two-component response regulator
At1g66400	260135_at	0.0388382	up	6.1405	15.363	2.50191	calmodulin like 23
At1g66410	260138_at	0.00638387	up	739.767	1130.91	1.52874	CAM4 (calmodulin 4); calcium ion binding / signal transducer
At1g66670	256411_at	0.0383465	up	674.835	1484.21	2.19937	CLPP3; serine-type endopeptidase
At1g66680	256380_at	0.0294586	up	81.3616	269.812	3.31621	AR401
At1g66830	256378_at	0.000270322	up	17.7957	57.0783	3.20742	probable inactive leucine-rich repeat receptor-like protein kinase
At1g66880	256366_at	0.00787218	up	66.7656	608.177	9.10914	serine/threonine protein kinase
At1g66920	245760_s_at	0.0103236	up	83.9107	391.208	4.66219	putative protein kinase///putative serine/threonine protein kinase
At1g67060	255880_at	0.0203114	up	43.4726	189.446	4.35782	hypothetical protein
At1g67070	255881_at	0.00469905	up	22.4112	241.474	10.7747	DIN9 (DARK INDUCIBLE 9); mannose-6-phosphate isomerase
At1g67330	264998_at	0.0138879	up	38.2417	142.53	3.72708	hypothetical protein
At1g67340	264942_at	0.0312148	up	35.0417	81.321	2.32069	zinc finger (MYND type) family protein / F-box family protein
At1g67470	264232_at	0.00418042	up	55.968	204.222	3.64892	inactive serine/threonine-protein kinase
At1g67480	264229_at	0.00878435	up	183.053	409.03	2.23448	F-box/kelch-repeat protein
At1g67500	264227_at	0.0210036	up	53.5998	99.2007	1.85077	ATREV3 (ARABIDOPSIS THALIANA RECOVERY PROTEIN 3); DNA binding / DNA-directed DNA polymerase
At1g67520	264223_s_at	0.00249988	up	8.48877	129.616	15.2691	CES101 (CALLUS EXPRESSION OF RBCS 101); ATP binding / carbohydrate binding / kinase/ protein kinase/ protein serine/threonine kinase/ protein tyrosine kinase/ sugar binding
At1g67580	260191_at	0.039439	up	115.536	184.055	1.59305	protein kinase-like protein
At1g67635	260198_at	0.00834938	up	9.14173	15.3891	1.68339	hypothetical protein
At1g67800	245197_at	0.00716681	up	41.4978	216.566	5.21873	Copine (Calcium-dependent phospholipid-binding protein) family protein
At1g67810	245193_at	0.00131319	up	10.4409	301.403	28.8674	SUFE2 (SULFUR E 2); enzyme activator
At1g67850	245200_at	0.0134939	up	29.0487	241.289	8.30638	hypothetical protein
At1g67920	260005_at	0.0375658	up	15.2667	99.9735	6.54847	hypothetical protein
At1g67940	260002_at	0.0467315	up	42.9352	75.6784	1.76262	ATNAP3; transporter
At1g67970	259992_at	0.0183002	up	100.531	318.048	3.16367	AT-HSFA8; DNA binding / transcription factor
At1g67980	260015_at	0.000520133	up	8.52817	1113	130.508	CCoAMT; caffeoyl-CoA O-methyltransferase
At1g68000	260006_at	0.0226417	up	188.397	589.732	3.13026	ATPIS1 (PHOSPHATIDYLINOSITOL SYNTHASE 1); CDP-diacylglycerol-inositol 3-phosphatidyltransferase
At1g68070	260008_at	0.00686677	up	115.555	206.403	1.78619	C3HC4-type RING finger domain-containing protein
At1g68100	260003_at	0.0427716	up	115.317	197.836	1.71558	IAR1 (IAA-ALANINE RESISTANT 1); metal ion transmembrane transporter
At1g68110	260011_at	0.0148839	up	17.724	50.3513	2.84085	putative clathrin assembly protein
At1g68140	260436_at	0.00725206	up	69.4003	214.163	3.08591	hypothetical protein
At1g68150	260432_at	0.00044158	up	6.6465	63.3826	9.53625	WRKY9; transcription factor
At1g68300	260444_at	0.00500179	up	174.465	504.745	2.89311	Adenine nucleotide alpha hydrolases-like superfamily protein
At1g68370	260445_at	0.0298016	up	84.8663	162.756	1.9178	ARG1 (ALTERED RESPONSE TO GRAVITY 1); cytoskeletal protein binding
At1g68440	259856_at	0.0155288	up	17.1466	151.822	8.85435	hypothetical protein
At1g68620	262229_at	0.00666131	up	13.4429	299.59	22.2861	probable carboxylesterase 6
At1g68690	262228_at	0.000862985	up	9.6085	100.265	10.435	proline-rich receptor-like protein kinase PERK9
At1g68820	260042_at	0.00152133	up	113.254	281.948	2.48951	transmembrane Fragile-X-F-associated protein
At1g68840	260037_at	0.000447373	up	20.3804	1621.12	79.5432	RAV2 (REGULATOR OF THE ATPASE OF THE VACUOLAR MEMBRANE); DNA binding / transcription factor/ transcription repressor
At1g69270	260345_at	0.00943902	up	19.8962	178.721	8.98265	RPK1 (RECEPTOR-LIKE PROTEIN KINASE 1); kinase/ protein binding / receptor signaling protein serine/threonine kinase
At1g69310	260337_at	0.0242599	up	13.1612	32.3709	2.45957	WRKY57; transcription factor
At1g69360	260361_at	0.0337546	up	33.2126	55.7924	1.67986	hypothetical protein
At1g69410	260350_at	0.0181307	up	549.494	1889.15	3.43798	ELF5A-3 (EUKARYOTIC ELONGATION FACTOR 5A-3); translation initiation factor
At1g69450	256294_at	0.00739339	up	91.2143	441.73	4.84277	Early-responsive to dehydration stress protein (ERD4)
At1g69490	256300_at	4.74186e-05	up	13.1783	896.712	68.0447	NAP (NAC-like, activated by AP3/PI); transcription factor
At1g69610	260420_at	0.0161735	up	11.0225	23.9602	2.17376	hypothetical protein
At1g69720	260396_at	0.0386714	up	26.5684	70.356	2.64811	ho3 (HEME OXYGENASE 3); heme oxygenase (decyclizing)
At1g69750	260418_s_at	0.0379191	up	61.4675	191.666	3.11817	cox19 family protein
At1g69760	260367_at	0.0303451	up	26.9872	142.808	5.29169	hypothetical protein
At1g69810	260403_at	0.00760286	up	7.2069	15.3832	2.13451	WRKY36; transcription factor
At1g69840	260401_at	0.0339555	up	209.564	684.578	3.26668	Hypersensitive-induced response protein 2
At1g69850	260414_at	0.0194836	up	66.5152	439.746	6.61121	ATNRT1:2 (ARABIDOPSIS THALIANA NITRATE TRANSPORTER 1:2); calcium ion binding / transporter
At1g69890	260411_at	0.0197378	up	62.6392	305.56	4.87809	hypothetical protein
At1g69930	260405_at	0.00135613	up	10.133	230.591	22.7565	ATGSTU11 (GLUTATHIONE S-TRANSFERASE TAU 11); glutathione transferase
At1g70140	264717_at	0.00979251	up	13.3471	134.836	10.1023	ATFH8 (formin 8); actin binding / actin filament binding / profilin binding
At1g70160	264701_at	0.0102048	up	298.48	1132.31	3.7936	hypothetical protein
At1g70190	264702_at	0.0204235	up	32.4522	49.4336	1.52327	ribosomal protein L7/L12 domain-containing protein
At1g70290	264339_at	0.00256139	up	87.7249	707.233	8.06194	ATTPS8; alpha,alpha-trehalose-phosphate synthase (UDP-forming)/ transferase, transferring glycosyl groups / trehalose-phosphatase
At1g70300	264338_at	0.00170578	up	12.0889	169.6	14.0294	KUP6; potassium ion transmembrane transporter
At1g70520	260303_at	0.00242812	up	168.07	443.25	2.6373	cysteine-rich receptor-like protein kinase 2
At1g70530	260362_at	0.00125308	up	77.2454	316.457	4.09677	cysteine-rich receptor-like protein kinase 3
At1g70560	260364_at	0.0432951	up	30.3845	52.9598	1.74299	TAA1 (TRYPTOPHAN AMINOTRANSFERASE OF ARABIDOPSIS 1); L-alanine:2-oxoglutarate aminotransferase/ L-glutamine:2-oxoglutarate aminotransferase/ L-leucine:2-oxoglutarate aminotransferase/ L-methionine:2-oxoglutarate aminotransferase/ L-phenylalanine:2-oxoglut
At1g70590	260310_at	0.00176867	up	42.9039	196.764	4.58616	F-box protein
At1g70660	260180_at	0.0233525	up	256.482	402.382	1.56885	MMZ2 (MMS ZWEI HOMOLOGE 2); protein binding / ubiquitin-protein ligase
At1g70670	260208_s_at	0.0299854	up	47.7679	81.7179	1.71073	probable peroxygenase 4///Caleosin-related family protein
At1g70690	260179_at	0.00579199	up	12.8871	203.829	15.8165	HWI1 (HOPW1-1-INDUCED GENE1)
At1g70810	262314_at	0.0124573	up	182.448	982.255	5.38375	Calcium-dependent lipid-binding (CaLB domain) family protein
At1g71030	259751_at	0.0035793	up	101.235	916.968	9.05778	MYBL2 (ARABIDOPSIS MYB-LIKE 2); DNA binding / transcription factor
At1g71040	259752_at	0.00122919	up	138.004	833.833	6.04208	LPR2 (Low Phosphate Root2); copper ion binding / oxidoreductase
At1g71100	259749_at	0.023123	up	34.4156	136.678	3.9714	RSW10 (RADIAL SWELLING 10); ribose-5-phosphate isomerase
At1g71140	259743_at	0.0281769	up	54.0092	189.372	3.50629	MATE efflux family protein
At1g71170	259747_at	0.00716508	up	44.6404	119.495	2.67684	6-phosphogluconate dehydrogenase-like protein
At1g71190	259745_at	0.00669517	up	123.339	434.963	3.52656	SAG18 (SENESCENCE ASSOCIATED GENE 18)
At1g71220	259936_at	0.0224021	up	169.53	323.672	1.90923	EBS1 (EMS-mutagenized bri1 suppressor 1); UDP-glucose:glycoprotein glucosyltransferase/ transferase, transferring glycosyl groups / transferase, transferring hexosyl groups
At1g71400	259952_at	0.00432936	up	10.8426	85.4701	7.8828	AtRLP12 (Receptor Like Protein 12); protein binding
At1g71697	261506_at	0.000548137	up	49.5758	222.679	4.49168	ATCK1 (CHOLINE KINASE 1); choline kinase
At1g71860	261523_at	0.00608268	up	233.82	403.361	1.7251	PTP1 (PROTEIN TYROSINE PHOSPHATASE 1); protein tyrosine phosphatase
At1g71880	260143_at	0.00522217	up	132.231	814.807	6.16202	SUC1 (Sucrose-proton symporter 1); carbohydrate transmembrane transporter/ sucrose:hydrogen symporter/ sugar:hydrogen symporter
At1g71910	260171_at	0.0478687	up	10.3372	29.4655	2.85044	hypothetical protein
At1g71950	260176_at	0.0349904	up	214.336	512.127	2.38937	Proteinase inhibitor, propeptide
At1g71960	260144_at	0.0187023	up	10.7856	36.0269	3.34028	ABC transporter G family member 25
At1g71970	260167_at	0.0034242	up	72.8574	263.17	3.61212	hypothetical protein
At1g71980	260168_at	0.0143576	up	249.022	402.16	1.61496	protease-associated and C3HC4-type RING finger domain-containing protein
At1g72060	256337_at	0.00807447	up	12.9531	590.805	45.611	serine-type endopeptidase inhibitor
At1g72070	256340_at	0.0212667	up	6.35484	10.2366	1.61083	chaperone DnaJ-domain containing protein
At1g72280	259852_at	0.0464427	up	21.0089	47.5911	2.26529	AERO1 (Arabidopsis endoplasmic reticulum oxidoreductins 1); FAD binding / electron carrier/ oxidoreductase, acting on sulfur group of donors, disulfide as acceptor / protein binding
At1g72300	259853_at	0.0220682	up	27.4242	75.5725	2.75569	tyrosine-sulfated glycopeptide receptor 1
At1g72360	260451_at	0.0310787	up	17.5802	53.4861	3.0424	ethylene-responsive transcription factor ERF073
At1g72390	260449_at	0.0457475	up	69.7369	107.427	1.54046	hypothetical protein
At1g72520	260399_at	0.0357748	up	11.95	80.6818	6.75164	lipoxygenase 4
At1g72680	259911_at	0.00069562	up	133.513	655.555	4.91006	cinnamyl-alcohol dehydrogenase, putative
At1g72710	259865_at	0.00182392	up	244.405	543.598	2.22417	CKL2 (CASEIN KINASE 1-LIKE PROTEIN 2); ATP binding / kinase/ protein kinase/ protein serine/threonine kinase
At1g72890	262366_at	0.0146955	up	45.1758	283.232	6.26954	TIR-NBS class of disease resistance protein
At1g72900	262381_at	0.0129167	up	15.9276	167.691	10.5283	Toll-Interleukin-Resistance domain-containing protein
At1g72920	262382_at	0.00429851	up	14.2311	41.0649	2.88559	Toll-Interleukin-Resistance domain-containing protein
At1g72940	262383_at	0.00337071	up	31.21	100.261	3.21245	Toll-Interleukin-Resistance domain-containing protein
At1g72950	262384_at	0.000361736	up	10.9204	23.0123	2.10727	TIR-NBS class of disease resistance protein
At1g73030	262367_at	0.000118753	up	259.286	718.711	2.77189	VPS46.2
At1g73040	262357_at	0.00554239	up	20.4471	31.1967	1.52573	Mannose-binding lectin superfamily protein
At1g73260	260101_at	0.00368667	up	14.52	2716.99	187.121	kunitz trypsin inhibitor 1
At1g73500	245731_at	0.00509806	up	61.6114	462.425	7.50551	MKK9 (MAP KINASE KINASE 9); MAP kinase kinase/ kinase/ protein kinase activator
At1g73540	245777_at	0.00951812	up	20.7213	85.1325	4.10845	atnudt21 (Arabidopsis thaliana Nudix hydrolase homolog 21); hydrolase
At1g73680	260060_at	0.00196742	up	68.8049	281.001	4.08402	alpha dioxygenase
At1g73800	260046_at	0.00241577	up	18.9648	372.137	19.6226	protein SAR Deficient 1
At1g73805	260068_at	0.00356267	up	8.00457	85.2133	10.6456	protein SAR Deficient 1
At1g73830	260070_at	0.0178882	up	14.9091	87.5478	5.87211	BEE3 (BR ENHANCED EXPRESSION 3); DNA binding / transcription factor
At1g73950	260375_at	0.0256294	up	35.051	58.3456	1.66459	transmembrane Fragile-X-F-associated protein
At1g73980	260372_at	0.0281036	up	126.546	298.594	2.35956	phosphoribulokinase/uridine kinase-like protein
At1g74010	260386_at	0.0226787	up	7.56331	16.5619	2.18978	strictosidine synthase-like protein
At1g74020	260391_at	0.00463282	up	61.0231	536.223	8.78722	SS2 (STRICTOSIDINE SYNTHASE 2); strictosidine synthase
At1g74080	260394_at	0.00824891	up	7.07664	36.8632	5.20914	MYB122 (MYB DOMAIN PROTEIN 122); DNA binding / transcription factor
At1g74100	260387_at	0.0184728	up	279.14	774.699	2.77531	SOT16 (SULFOTRANSFERASE 16); desulfoglucosinolate sulfotransferase/ sulfotransferase
At1g74290	260249_s_at	0.00890719	up	26.1151	77.4784	2.96681	alpha/beta-Hydrolases superfamily protein///esterase/lipase/thioesterase family protein
At1g74360	260239_at	0.00247831	up	10.5797	248.299	23.4693	putative LRR receptor-like serine/threonine-protein kinase
At1g74440	260211_at	0.0367572	up	61.3095	169.773	2.76912	hypothetical protein
At1g74590	260225_at	0.00112534	up	7.17503	320.55	44.6757	GSTU10 (GLUTATHIONE S-TRANSFERASE TAU 10); glutathione transferase
At1g74710	262177_at	0.00344771	up	23.7055	746.667	31.4976	isochorismate synthase 1 (ICS1) / isochorismate mutase
At1g74790	262215_at	0.0366705	up	76.6676	261.536	3.41129	HIPL1 protein
At1g74940	262170_at	0.00045804	up	149.939	315.758	2.10591	hypothetical protein
At1g75020	262165_at	0.0156118	up	85.5474	186	2.17423	LPAT4 (LYSOPHOSPHATIDYL ACYLTRANSFERASE 4); acyltransferase
At1g75130	259954_at	0.0181821	up	91.6787	145.681	1.58904	CYP721A1; electron carrier/ heme binding / iron ion binding / monooxygenase/ oxygen binding
At1g75170	256451_s_at	0.000638646	up	9.8897	132.92	13.4402	Sec14p-like phosphatidylinositol transfer family protein
At1g75180	256456_at	0.0350304	up	50.3072	77.2642	1.53585	Erythronate-4-phosphate dehydrogenase family protein
At1g75220	256458_at	0.0157284	up	510.355	1451.3	2.84371	sugar transporter ERD6-like 6
At1g75390	261114_at	0.0327455	up	31.0425	209.132	6.73694	AtbZIP44 (Arabidopsis thaliana basic leucine-zipper 44); DNA binding / protein heterodimerization/ transcription factor
At1g75400	261113_at	0.000377494	up	20.1501	77.0708	3.82484	RING/U-box domain-containing protein
At1g75410	261120_at	0.00181526	up	149.92	270.811	1.80636	BLH3 (BEL1-LIKE HOMEODOMAIN 3); DNA binding / transcription factor
At1g75440	261110_at	0.0117187	up	55.7637	287.302	5.15214	UBC16 (ubiquitin-conjugating enzyme 16); small conjugating protein ligase/ ubiquitin-protein ligase
At1g75510	262950_at	0.00104278	up	117.421	203.541	1.73343	transcription initiation factor IIF, beta subunit
At1g75540	262975_at	0.00254055	up	41.2689	126.524	3.06585	STH2 (SALT TOLERANCE HOMOLOG2); transcription factor/ zinc ion binding
At1g75950	262676_at	0.0420352	up	1188.78	2296.53	1.93184	SKP1 (S PHASE KINASE-ASSOCIATED PROTEIN 1); protein binding / ubiquitin-protein ligase
At1g75990	262686_at	0.0171941	up	91.3937	240.96	2.63651	probable 26S proteasome non-ATPase regulatory subunit 3b
At1g76070	261748_at	0.0122109	up	14.8301	169.909	11.457	hypothetical protein
At1g76140	261770_at	0.00794713	up	634.166	998.628	1.57471	prolyl oligopeptidase
At1g76150	261771_at	0.0109685	up	211.012	577.871	2.73857	enoyl-CoA hydratase 2
At1g76360	259887_at	0.0110051	up	163.338	388.107	2.37609	putative protein kinase
At1g76390	259884_at	0.0358866	up	43.2077	205.174	4.74855	U-box domain-containing protein 43
At1g76410	259982_at	0.0094273	up	20.5414	173.451	8.44396	ATL8; protein binding / zinc ion binding
At1g76520	259980_at	0.00703117	up	266.72	599.09	2.24614	auxin efflux carrier family protein
At1g76560	259976_at	0.00472992	up	28.6895	437.066	15.2343	CP12-3
At1g76580	259971_at	0.0274209	up	37.6762	67.1816	1.78313	squamosa promoter-binding-like protein 16
At1g76590	259977_at	0.0107212	up	92.5417	307.443	3.32222	PLATZ transcription factor family protein
At1g76600	259979_at	0.00612624	up	40.3549	649.436	16.0931	hypothetical protein
At1g76650	259879_at	0.0300378	up	9.34004	79.0832	8.46711	calcium-binding EF hand family protein
At1g76700	259876_at	0.0196592	up	38.4069	118.119	3.07547	chaperone protein dnaJ 10
At1g76760	259868_at	0.00301077	up	20.7873	69.5737	3.34693	ATY1 (ARABIDOPSIS THIOREDOXIN Y1); electron carrier/ protein disulfide oxidoreductase
At1g76900	264952_at	0.00818516	up	154.828	252.81	1.63285	AtTLP1 (TUBBY LIKE PROTEIN 1); phosphoric diester hydrolase/ transcription factor
At1g76920	264955_at	0.000402009	up	115.81	334.979	2.89249	SKP1-interacting partner 15
At1g76930	264960_at	0.00793289	up	6.70273	1306.37	194.901	ATEXT4 (EXTENSIN 4); structural constituent of cell wall
At1g76950	264961_at	0.0482707	up	19.114	34.8542	1.82349	PRAF1; Ran GTPase binding / chromatin binding / zinc ion binding
At1g76970	264951_at	0.0136016	up	18.8068	72.544	3.85732	Target of Myb protein 1
At1g76990	264956_at	0.0399983	up	226.127	518.031	2.29089	ACR3; amino acid binding
At1g77000	264957_at	0.00152367	up	65.5191	207.314	3.16418	SKP2B; ubiquitin-protein ligase
At1g77140	264487_at	0.0211007	up	66.6069	106.64	1.60104	VPS45 (VACUOLAR PROTEIN SORTING 45); protein transporter
At1g77210	264482_at	0.00657561	up	89.1548	545.757	6.12145	sugar transport protein 14
At1g77280	264479_at	0.0100056	up	13.8746	33.8918	2.44273	adenine nucleotide alpha hydrolases-domain containing protein kinase
At1g77370	246384_at	0.014077	up	110.722	412.432	3.72492	glutaredoxin-C3
At1g77380	246389_at	0.00260463	up	11.8663	374.256	31.5393	AAP3; amino acid transmembrane transporter
At1g77420	259708_at	0.00565031	up	54.1316	170.103	3.14239	alpha/beta-hydrolase-like protein
At1g77510	259757_at	0.00342994	up	114.777	492.959	4.29492	ATPDIL1-2 (PDI-LIKE 1-2); protein disulfide isomerase
At1g77570	259711_at	0.0161932	up	6.51659	11.1175	1.70604	Winged helix-turn-helix transcription repressor DNA-binding protein
At1g77660	259730_at	0.0298249	up	8.46245	16.3926	1.9371	histone H3 K4-specific methyltransferase SET7/9 family protein
At1g77770	259701_at	0.0332587	up	67.6924	177.43	2.62113	hypothetical protein
At1g77900	262183_at	0.00266788	up	27.2347	86.5256	3.17703	DNA-directed RNA polymerase II protein
At1g77920	262137_at	0.00779071	up	22.9248	133.888	5.84031	transcription factor TGA7
At1g78000	262133_at	0.00277992	up	11.8853	191.115	16.08	SULTR1;2 (SULFATE TRANSPORTER 1;2); sulfate transmembrane transporter
At1g78280	260798_at	0.026502	up	84.1895	199.298	2.36725	transferase
At1g78290	260774_at	0.00820554	up	31.6247	440.493	13.9288	serine/threonine-protein kinase SRK2C
At1g78310	260807_at	0.00789573	up	15.3409	80.1132	5.22219	VQ motif-containing protein
At1g78410	260804_at	0.00449225	up	8.01598	112.855	14.0787	VQ motif-containing protein
At1g78460	263126_at	0.00719223	up	309.67	622.191	2.0092	SOUL heme-binding protein
At1g78550	263135_at	0.00797014	up	25.2748	71.6128	2.83337	2-oxoglutarate (2OG) and Fe(II)-dependent oxygenase-like protein
At1g78570	263134_at	0.0229857	up	187.981	297.125	1.58061	RHM1 (RHAMNOSE BIOSYNTHESIS 1); UDP-L-rhamnose synthase/ UDP-glucose 4,6-dehydratase/ catalytic
At1g78670	264300_at	0.0126419	up	248.023	441.655	1.7807	ATGGH3 (gamma-glutamyl hydrolase 3); catalytic/ hydrolase/ omega peptidase
At1g78780	264301_at	0.00852796	up	10.4807	389.754	37.1877	pathogenesis-related protein
At1g78820	264279_s_at	0.00340944	up	974.439	2152.97	2.20944	D-mannose binding lectin protein with Apple-like carbohydrate-binding domain///curculin-like (mannose-binding) lectin-like protein
At1g78870	264303_s_at	0.00192449	up	599.38	1160.93	1.93688	UBC35 (UBIQUITIN-CONJUGATING ENZYME 35); protein binding / ubiquitin-protein ligase
At1g78895	264304_at	0.0101324	up	51.6914	168.363	3.25708	reticulon-like protein B22
At1g78920	264249_at	0.00341329	up	233.692	365.193	1.56271	AVP2 (ARABIDOPSIS VACUOLAR H+-PYROPHOSPHATASE 2); hydrogen-translocating pyrophosphatase
At1g79050	264099_at	0.010627	up	147.687	287.025	1.94347	DNA repair protein recA-like 1
At1g79210	264140_at	0.00390373	up	169.366	331.551	1.9576	proteasome subunit alpha type-2-B
At1g79270	264102_at	0.0137349	up	16.0233	38.4958	2.40248	ECT8 (evolutionarily conserved C-terminal region 8)
At1g79340	264120_at	0.00699803	up	318.396	579.993	1.82161	AtMC4 (metacaspase 4); cysteine-type peptidase
At1g79360	264124_at	0.027646	up	11.018	84.4132	7.66137	ATOCT2 (ARABIDOPSIS THALIANA ORGANIC CATION/CARNITINE TRANSPORTER 2); carbohydrate transmembrane transporter/ sugar:hydrogen symporter
At1g79380	262919_at	0.00516512	up	164.466	540.698	3.28759	ubiquitin ligase
At1g79450	262942_at	0.00221513	up	6.73017	64.0767	9.52082	ALIS5 (ALA-Interacting Subunit 5)
At1g79590	261403_at	0.0139538	up	166.192	350.111	2.10666	SYP52 (SYNTAXIN OF PLANTS 52); SNAP receptor
At1g79610	261398_at	0.0115153	up	59.4667	115.485	1.94201	sodium proton exchanger, putative (NHX6)
At1g79670	261402_at	0.0087129	up	31.8401	155.767	4.89217	RFO1 (RESISTANCE TO FUSARIUM OXYSPORUM 1); kinase
At1g79680	261394_at	0.00115654	up	9.6172	104.841	10.9014	wall-associated receptor kinase-like 10
At1g79700	261395_at	0.00686525	up	15.1479	300.238	19.8204	AP2-like ethylene-responsive transcription factor
At1g80010	262070_at	0.00440595	up	39.6574	63.6918	1.60605	FRS8 (FAR1-related sequence 8); zinc ion binding
At1g80160	262047_at	0.000641076	up	7.71494	306.811	39.7684	GLYOXYLASE I 7
At1g80180	262049_at	0.0410161	up	245.077	681.147	2.77932	MAPK kinase substrate
At1g80290	260301_at	0.0102583	up	34.2891	54.9356	1.60213	glycosyltransferase family protein 64
At1g80420	260279_at	0.00448949	up	32.486	83.375	2.56649	DNA-repair protein XRCC1
At1g80440	260287_at	0.00864323	up	49.4788	756.891	15.2973	F-box/kelch-repeat protein
At1g80460	260274_at	0.00189206	up	232.211	1273.14	5.48267	NHO1 (nonhost resistance to P. s. phaseolicola 1); carbohydrate kinase/ glycerol kinase
At1g80510	260290_at	0.0354138	up	47.4713	137.834	2.90352	amino acid transporter ANT1-like protein
At1g80570	260272_at	0.0106387	up	14.0775	39.0932	2.777	RNI-like superfamily protein
At1g80840	261892_at	0.000916682	up	7.14925	147.275	20.6	WRKY40; transcription factor
At1g80920	261901_at	0.00245848	up	246.956	3573.75	14.4712	J8; heat shock protein binding / unfolded protein binding
At1g80960	257476_at	0.0180122	up	13.0986	55.1007	4.20659	F-box protein
At2g01060	262203_at	0.00716215	up	115.106	256.008	2.2241	myb-like HTH transcriptional regulator family protein
At2g01180	265737_at	0.0111234	up	62.4618	259.852	4.16017	ATPAP1 (PHOSPHATIDIC ACID PHOSPHATASE 1); phosphatidate phosphatase
At2g01190	265733_at	0.0165235	up	39.8253	192.916	4.84404	Octicosapeptide/Phox/Bem1p family protein
At2g01410	266345_at	0.0479926	up	62.8619	103.438	1.64548	hypothetical protein
At2g01450	266348_at	0.0100166	up	161.303	536.818	3.32801	ATMPK17; MAP kinase
At2g01470	266350_at	0.0085248	up	38.7974	70.1388	1.80782	STL2P (SEC12P-LIKE 2 PROTEIN); nucleotide binding
At2g01490	266351_at	0.00535451	up	290.887	559.725	1.9242	phytanoyl-CoA 2-hydroxylase
At2g01540	266342_at	0.00215176	up	71.1506	641.746	9.01956	calcium-dependent lipid-binding domain-containing protein
At2g01600	266328_at	0.0115195	up	63.4891	201.672	3.17649	putative clathrin assembly protein
At2g01650	265868_at	0.00557703	up	75.6322	459.297	6.07277	PUX2 (PLANT UBX DOMAIN-CONTAINING PROTEIN 2); nucleic acid binding / zinc ion binding
At2g01670	265872_at	0.000347526	up	383.571	746.653	1.94658	atnudt17 (Arabidopsis thaliana Nudix hydrolase homolog 17); hydrolase
At2g01680	265871_at	0.031829	up	192.098	290.906	1.51437	ankyrin repeat-containing protein
At2g01730	265888_at	0.0241796	up	40.6528	88.5074	2.17715	RIE1 (RING-FINGER PROTEIN FOR EMBRYOGENESIS); protein binding / zinc ion binding
At2g01850	263598_at	0.0439687	up	721.399	1276.05	1.76886	EXGT-A3; hydrolase, acting on glycosyl bonds / xyloglucan:xyloglucosyl transferase
At2g01860	263593_at	0.0133163	up	22.3494	42.0809	1.88287	EMB975 (EMBRYO DEFECTIVE 975)
At2g01930	263305_at	0.00276962	up	37.6258	74.4546	1.97882	BPC1 (BASIC PENTACYSTEINE1); DNA binding / specific transcriptional repressor/ transcription factor
At2g02010	265221_s_at	0.0326361	up	9.55831	24.2663	2.53877	GAD3 (glutamate decarboxylase 3); calmodulin binding
At2g02040	265220_at	0.0171079	up	361.635	875.497	2.42094	PTR2 (PEPTIDE TRANSPORTER 2); dipeptide transporter/ high affinity oligopeptide transporter/ nitrate transmembrane transporter/ peptide transporter/ transporter/ tripeptide transporter
At2g02080	266110_at	0.0151938	up	91.3226	156.83	1.71732	AtIDD4 (Arabidopsis thaliana Indeterminate(ID)-Domain 4); transcription factor
At2g02090	266122_at	0.0113956	up	150.144	282.785	1.88343	ETL1; ATP binding / DNA binding / helicase/ nucleic acid binding
At2g02180	266116_at	0.0102057	up	114.54	334.557	2.92087	TOM3; protein binding
At2g02220	266231_at	0.000402215	up	22.1911	355.647	16.0266	PSKR1 (PHYTOSULFOKIN RECEPTOR 1); ATP binding / peptide receptor/ protein serine/threonine kinase
At2g02230	266203_at	0.000463514	up	43.0914	193.278	4.48531	AtPP2-B1 (Phloem protein 2-B1); carbohydrate binding
At2g02360	266235_at	0.0263777	up	72.8365	191.618	2.6308	AtPP2-B10 (Phloem protein 2-B10); carbohydrate binding
At2g02370	266182_at	0.00269154	up	35.8169	174.901	4.88321	SNARE associated Golgi protein
At2g02390	266181_at	0.0123401	up	145.384	529.547	3.64241	ATGSTZ1 (ARABIDOPSIS THALIANA GLUTATHIONE S-TRANSFERASE ZETA 1); catalytic/ glutathione transferase
At2g02710	267477_at	0.0109007	up	168.374	950.513	5.64523	PLPB (PAS/LOV PROTEIN B); signal transducer/ two-component sensor
At2g02800	267486_at	0.00679357	up	314.429	824.095	2.62092	APK2B (PROTEIN KINASE 2B); ATP binding / kinase/ protein kinase/ protein serine/threonine kinase
At2g02810	267483_at	0.0082714	up	39.3725	343.324	8.71988	UTR1 (UDP-GALACTOSE TRANSPORTER 1); UDP-galactose transmembrane transporter/ UDP-glucose transmembrane transporter/ pyrimidine nucleotide sugar transmembrane transporter
At2g02860	266792_at	0.0407002	up	50.3494	90.4638	1.79672	SUT2 (SUCROSE TRANSPORTER 2); carbohydrate transmembrane transporter/ sucrose transmembrane transporter/ sucrose:hydrogen symporter/ sugar:hydrogen symporter
At2g02870	266747_at	0.0119059	up	80.9156	234.907	2.90311	F-box/kelch-repeat protein SKIP11
At2g02930	266746_s_at	0.00059584	up	236.386	4845.79	20.4995	ATGSTF3 (GLUTATHIONE S-TRANSFERASE F3); glutathione transferase
At2g02960	266791_at	0.00496933	up	110.593	318.219	2.87738	RING/FYVE/PHD zinc finger-containing protein
At2g02970	266744_at	0.0305839	up	91.6648	196.48	2.14347	probable apyrase 6
At2g03120	266709_at	0.0315246	up	248.247	733.134	2.95324	ATSPP (ARABIDOPSIS SIGNAL PEPTIDE PEPTIDASE); aspartic-type endopeptidase
At2g03330	265712_s_at	1.02383e-05	up	264.833	603.789	2.27988	hypothetical protein///hypothetical protein
At2g03450	265702_at	0.000766846	up	19.678	57.9907	2.94699	PAP9 (PURPLE ACID PHOSPHATASE 9); acid phosphatase/ protein serine/threonine phosphatase
At2g03470	265700_at	0.0277666	up	100.913	156.444	1.55029	ELM2 domain-containing protein
At2g03510	265717_at	0.0371076	up	393.226	919.082	2.33729	SPFH/Band 7/PHB domain-containing membrane-associated protein
At2g03530	265713_at	0.0270545	up	46.5597	87.8263	1.88631	UPS2 (UREIDE PERMEASE 2)
At2g03600	264034_s_at	0.0320421	up	14.0257	33.0497	2.35636	ATUPS1 (ARABIDOPSIS THALIANA UREIDE PERMEASE 1); allantoin uptake transmembrane transporter
At2g03730	264040_at	0.0218912	up	43.8976	216.728	4.93712	ACR5; amino acid binding
At2g03760	264042_at	0.00425867	up	38.6282	96.579	2.50022	ST; brassinosteroid sulfotransferase/ sulfotransferase
At2g03810	264036_at	0.00516696	up	9.05801	36.2055	3.99708	18S pre-ribosomal assembly protein gar2-related protein
At2g03890	263333_at	0.0208209	up	149.503	233.242	1.56011	phosphoinositide 4-kinase gamma 7
At2g04040	263403_at	0.000943175	up	12.1037	153.88	12.7134	TX1; antiporter/ multidrug efflux pump/ multidrug transporter/ transporter
At2g04070	263401_at	0.0166197	up	20.9731	74.7987	3.56642	MATE efflux family protein
At2g04305	263806_at	0.0295081	up	15.3495	37.5908	2.44899	Magnesium transporter CorA-like family protein
At2g04350	263811_at	0.000330698	up	239.032	393.569	1.64651	long chain acyl-CoA synthetase 8
At2g04400	263807_at	0.00920393	up	310.684	1368.45	4.40465	indole-3-glycerol phosphate synthase
At2g04430	263854_at	0.00963583	up	14.9187	239.396	16.0467	atnudt5 (Arabidopsis thaliana Nudix hydrolase homolog 5); hydrolase
At2g04450	263852_at	0.00192701	up	11.3673	456.562	40.1646	ATNUDT6 (Arabidopsis thaliana Nudix hydrolase homolog 6); ADP-ribose diphosphatase/ NAD or NADH binding / hydrolase
At2g04620	263054_at	0.0193558	up	24.848	77.6208	3.12382	cation efflux family protein
At2g04690	263647_at	0.0220887	up	79.7793	248.274	3.11201	Pyridoxamine 5'-phosphate oxidase family protein
At2g04900	263631_at	0.0312942	up	322.675	745.065	2.30902	hypothetical protein
At2g05320	263105_at	0.043428	up	51.5272	99.6763	1.93444	beta-1,2-N-acetylglucosaminyltransferase II
At2g05380	263046_at	0.02506	up	671.384	1684.04	2.50831	GRP3S (GLYCINE-RICH PROTEIN 3 SHORT ISOFORM)
At2g05540	265511_at	0.0334363	up	53.1295	591.995	11.1425	glycine-rich protein
At2g05630	265510_at	0.0297691	up	140.744	406.742	2.88994	autophagy 8d (APG8d)
At2g05940	266037_at	0.0437054	up	141.873	475.894	3.35436	RPM1-induced protein kinase
At2g06255	263772_at	0.0308943	up	5.34954	8.13065	1.51988	ELF4-L3 (ELF4-Like 3)
At2g06510	265373_at	0.0482725	up	9.73299	18.1309	1.86283	RPA1A (REPLICATION PROTEIN A 1A); DNA binding / nucleic acid binding
At2g06530	265375_at	0.00779775	up	262.926	637.874	2.42606	VPS2.1
At2g07180	266428_at	0.00149933	up	213.614	763.37	3.57359	protein kinase domain-containing protein
At2g10950	265402_at	0.0156955	up	87.4569	151.385	1.73097	BSD domain-containing protein
At2g11520	263274_at	0.01378	up	97.5277	301.162	3.08797	CRCK3; ATP binding / kinase/ protein kinase/ protein serine/threonine kinase
At2g12290	266150_s_at	0.00531832	up	19.5389	212.433	10.8723	RING; protein binding / zinc ion binding
At2g12550	257444_at	0.0021881	up	50.2298	129.574	2.57963	ubiquitin-associated (UBA)/TS-N domain-containing protein
At2g13560	263717_at	3.98931e-05	up	601.137	967.415	1.60931	NAD-dependent malic enzyme 1
At2g13650	263722_at	0.0490418	up	112.466	173.032	1.53852	GONST1 (Golgi Nucleotide Sugar Transporter 1); GDP-mannose transmembrane transporter/ nucleotide-sugar transmembrane transporter
At2g13790	264107_s_at	0.00314008	up	204.355	974.094	4.76667	SERK5 (SOMATIC EMBRYOGENESIS RECEPTOR-LIKE KINASE 5); ATP binding / protein kinase/ transmembrane receptor protein serine/threonine kinase
At2g13810	265658_at	0.00265003	up	9.76992	444.121	45.458	ALD1 (AGD2-LIKE DEFENSE RESPONSE PROTEIN1); catalytic/ pyridoxal phosphate binding / transaminase/ transferase, transferring nitrogenous groups
At2g14080	265297_at	0.00787399	up	42.8178	80.5069	1.88022	TIR-NBS-LRR class disease resistance protein
At2g14170	263275_at	8.19011e-05	up	567.14	2647.54	4.66823	ALDH6B2; 3-chloroallyl aldehyde dehydrogenase/ methylmalonate-semialdehyde dehydrogenase (acylating)/ oxidoreductase
At2g14560	265837_at	0.0204676	up	546.773	1629.37	2.97998	LURP1 (LATE UPREGULATED IN RESPONSE TO HYALOPERONOSPORA PARASITICA)
At2g14610	266385_at	7.32568e-06	up	22.5479	1939.01	85.995	PR1 (PATHOGENESIS-RELATED GENE 1)
At2g14620	266376_at	0.0158998	up	13.3301	73.1114	5.48469	xyloglucan endotransglucosylase/hydrolase protein 10
At2g14740	267106_s_at	0.0112494	up	342.575	586.029	1.71066	ATVSR3 (ARABIDOPSIS THALIANA VACULOLAR SORTING RECEPTOR 3); calcium ion binding
At2g14850	267113_at	0.00887448	up	19.5522	31.6809	1.62033	hypothetical protein
At2g15240	263303_at	0.00576188	up	92.8891	146.913	1.58159	UNC-50 family protein
At2g15310	263297_at	0.012535	up	19.6336	86.4682	4.4041	ATARFB1A (ADP-ribosylation factor B1A); GTP binding
At2g15320	263330_at	0.0118208	up	19.7845	45.3774	2.29358	leucine-rich repeat-containing protein
At2g15390	263565_at	1.32782e-05	up	12.9388	374.79	28.9663	FUT4; fucosyltransferase/ transferase, transferring glycosyl groups
At2g15480	265499_at	0.0315393	up	13.3277	25.853	1.9398	UGT73B5 (UDP-glucosyl transferase 73B5); UDP-glucosyltransferase/ UDP-glycosyltransferase/ quercetin 3-O-glucosyltransferase/ transferase, transferring glycosyl groups
At2g15570	265476_at	0.00950302	up	133.975	410.605	3.0648	thioredoxin M-type 3, chloroplast (TRX-M3)
At2g15695	265495_at	0.0348523	up	222.506	365.92	1.64454	hypothetical protein
At2g15830	265539_at	0.00645886	up	9.7413	118.791	12.1945	hypothetical protein
At2g15880	265536_at	0.0029581	up	11.2069	75.4106	6.72896	pollen-specific leucine-rich repeat extensin-like protein 3
At2g15890	265478_at	0.0161217	up	1103.25	2826.41	2.56189	MEE14 (maternal effect embryo arrest 14)
At2g15900	265535_at	0.0160859	up	51.659	124.887	2.41753	phox domain-containing protein
At2g15960	265481_at	0.00104155	up	519.486	2383.55	4.58829	hypothetical protein
At2g16060	263096_at	0.00043089	up	15.932	189.905	11.9198	AHB1 (ARABIDOPSIS HEMOGLOBIN 1); oxygen binding / oxygen transporter
At2g16430	263553_at	0.0268362	up	443.261	1197.12	2.70071	PAP10 (PURPLE ACID PHOSPHATASE 10); acid phosphatase/ protein serine/threonine phosphatase
At2g16500	263241_at	0.0285842	up	373.776	568.295	1.52041	ADC1 (ARGININE DECARBOXYLASE 1); arginine decarboxylase
At2g16595	265356_at	0.011005	up	9.49624	30.8257	3.2461	translocon-associated protein (TRAP), alpha subunit
At2g16720	265359_at	0.00590426	up	9.70365	33.5055	3.45287	MYB7 (MYB DOMAIN PROTEIN 7); DNA binding / transcription factor
At2g16790	265382_at	0.0010604	up	13.5368	130.642	9.65086	gluconokinase domain-containing protein
At2g16900	266536_at	0.0242395	up	79.7477	179.318	2.24856	phospholipase-like protein (PEARLI 4) family
At2g17030	263579_at	0.0169797	up	18.6027	37.6735	2.02516	F-box protein SKIP23
At2g17120	263582_at	0.00797563	up	218.943	593.046	2.70867	LYM2 (LYSM DOMAIN GPI-ANCHORED PROTEIN 2 PRECURSOR)
At2g17130	263583_at	0.0179924	up	163.16	368.927	2.26114	IDH2 (ISOCITRATE DEHYDROGENASE SUBUNIT 2); isocitrate dehydrogenase (NAD+)/ oxidoreductase, acting on the CH-OH group of donors, NAD or NADP as acceptor
At2g17150	263573_at	0.00371805	up	24.2151	45.184	1.86594	nodule inception like protein 1
At2g17200	263422_s_at	0.00701563	up	156.769	418.175	2.66746	ubiquitin family protein///ubiquitin receptor protein DSK2B
At2g17220	263419_at	0.00292367	up	105.395	338.889	3.21541	putative serine/threonine-specific protein kinase kin3
At2g17290	264851_at	0.00176782	up	15.3018	155.732	10.1774	CPK6 (CALCIUM-DEPENDENT PROTEIN KINASE 6); ATP binding / calcium ion binding / calmodulin-dependent protein kinase/ kinase/ protein kinase/ protein serine/threonine kinase
At2g17380	264847_at	0.00592628	up	213.799	452.252	2.11532	AP19; protein binding / protein transporter
At2g17440	264908_at	0.0143372	up	14.0841	64.8999	4.60804	ras group-related LRR 5 protein
At2g17500	263073_at	2.05476e-06	up	22.7513	278.627	12.2466	auxin efflux carrier family protein
At2g17520	263076_at	0.000764299	up	82.3088	328.932	3.99631	IRE1A; endoribonuclease/ kinase
At2g17570	263075_at	0.0162164	up	17.907	55.9608	3.12509	cis-prenyltransferase 1
At2g17710	264590_at	0.0236686	up	21.1919	397.195	18.7428	hypothetical protein
At2g17720	264592_at	0.00368715	up	165.394	935.013	5.65325	prolyl 4-hydroxylase 5
At2g17730	264588_at	0.020844	up	43.9497	127.031	2.89037	NEP1-interacting protein 2
At2g17740	264616_at	0.0011417	up	15.3646	3073.82	200.058	cysteine/histidine-rich C1 domain-containing protein
At2g17760	264619_at	0.0153334	up	92.973	319.773	3.43941	aspartyl protease family protein
At2g17840	264787_at	0.019422	up	323.429	563.904	1.74352	ERD7 (EARLY-RESPONSIVE TO DEHYDRATION 7)
At2g17880	264788_at	0.00912238	up	11.5048	166.879	14.5052	DNAJ heat shock N-terminal domain-containing protein
At2g18090	265810_at	0.00975763	up	75.8614	155.693	2.05233	PHD finger, SWIB/MDM2 and GYF domain-containing protein
At2g18600	265926_at	0.0490099	up	12.0827	21.1686	1.75198	ubiquitin-conjugating enzyme family protein
At2g18660	266070_at	0.00143833	up	7.74849	547.938	70.7154	EXLB3 (EXPANSIN-LIKE B3 PRECURSOR)
At2g18670	266016_at	0.000896649	up	28.7622	77.0271	2.67806	RING-H2 finger protein ATL56
At2g18680	266071_at	0.00185903	up	10.7928	192.647	17.8496	RING-H2 finger protein ATL56///hypothetical protein
At2g18690	266017_at	0.000322828	up	38.2339	4088.8	106.942	hypothetical protein
At2g18730	266062_at	0.024632	up	106.284	345.189	3.24779	diacylglycerol kinase 3
At2g18750	266019_at	0.0245503	up	8.88696	16.4503	1.85106	Calmodulin-binding protein
At2g18915	266935_at	0.0140333	up	61.695	111.086	1.80057	LKP2 (LOV KELCH PROTEIN 2); protein binding / ubiquitin-protein ligase
At2g18950	266938_at	0.00594298	up	78.7223	451.97	5.74132	HPT1 (HOMOGENTISATE PHYTYLTRANSFERASE 1); homogentisate phytyltransferase/ prenyltransferase
At2g18960	266939_at	0.031542	up	1528.32	2364.07	1.54684	AHA1 (ARABIDOPSIS H+ ATPASE 1); ATPase/ hydrogen-exporting ATPase, phosphorylative mechanism / protein binding
At2g19130	267490_at	0.00356172	up	65.083	225.47	3.46434	G-type lectin S-receptor-like serine/threonine-protein kinase
At2g19190	267436_at	0.000951076	up	17.6099	5114.95	290.459	FRK1 (FLG22-INDUCED RECEPTOR-LIKE KINASE 1); kinase
At2g19270	267330_at	0.0197785	up	88.4578	169.575	1.91702	hypothetical protein
At2g19340	267323_at	0.0270096	up	70.4676	125.75	1.78451	Oligosaccharyltransferase complex/magnesium transporter family protein
At2g19350	267278_at	0.0336036	up	50.5301	135.887	2.68924	hypothetical protein
At2g19560	265934_at	0.0220686	up	20.9951	34.3992	1.63844	EER5 (ENHANCED ETHYLENE RESPONSE 5)
At2g19710	266685_at	0.0221224	up	33.7918	133.054	3.93745	Vps4 regulator of MVB pathway
At2g19800	266693_at	0.000544059	up	9.93417	635.536	63.9747	MIOX2 (MYO-INOSITOL OXYGENASE 2); inositol oxygenase
At2g19810	266695_at	0.00837739	up	50.7107	409.629	8.07775	oxidation-related zinc Finger 1
At2g19970	265588_at	0.0017824	up	7.52613	189.804	25.2193	putative pathogenesis-related protein
At2g20010	265583_at	0.00589771	up	108.783	264.373	2.43029	hypothetical protein
At2g20030	265582_at	0.0272965	up	10.8433	30.2226	2.78722	putative RING-H2 finger protein ATL12
At2g20145	265597_at	0.000611696	up	9.98546	144.618	14.4828	Toll-Interleukin-Resistance domain-containing protein
At2g20320	265306_at	0.00372738	up	28.7161	155.477	5.41429	DENN (AEX-3) domain-containing protein
At2g20410	265285_at	0.0323912	up	28.0096	58.4137	2.08549	RNA-binding ASCH domain protein
At2g20560	263374_at	0.0199496	up	13.9913	31.893	2.27948	DNAJ heat shock family protein
At2g20670	265387_at	0.000573438	up	22.4415	1263.79	56.3149	hypothetical protein
At2g20730	265427_at	0.0474428	up	95.1368	197.446	2.07539	tetraspanin family protein
At2g20740	265426_at	0.0426391	up	213.226	335.798	1.57485	tetraspanin family protein
At2g20770	265425_at	0.0239701	up	16.6463	26.2336	1.57594	GCL2 (GCR2-LIKE 2); catalytic
At2g20780	265424_at	0.0137668	up	38.1897	81.7827	2.14149	putative polyol transporter 4
At2g20900	265385_at	0.0309813	up	65.6788	154.887	2.35824	diacylglycerol kinase 5
At2g20920	265417_at	0.032389	up	781.277	1251.41	1.60176	hypothetical protein
At2g20960	265440_at	0.0149428	up	150.416	390.855	2.5985	pEARLI4
At2g21020	265435_s_at	0.00174922	up	9.4728	304.493	32.1439	aquaporin NIP3-1
At2g21120	264008_at	0.00786707	up	137.091	307.741	2.24478	hypothetical protein
At2g21180	264024_at	0.00177447	up	36.1117	248.469	6.88058	hypothetical protein
At2g21190	264017_s_at	0.00535036	up	82.0814	184.355	2.246	putative ER lumen protein retaining receptor///ER lumen protein retaining receptor family protein
At2g21240	263413_at	0.00484218	up	218.519	374.491	1.71377	BPC4 (BASIC PENTACYSTEINE 4); DNA binding / transcription factor
At2g21270	263756_at	0.000462191	up	110.16	201.397	1.82822	ubiquitin fusion degradation 1
At2g21470	263747_at	0.0305701	up	66.5719	134.611	2.02204	SAE2 (SUMO-ACTIVATING ENZYME 2); SUMO activating enzyme
At2g21600	263516_at	0.0483011	up	284.174	437.84	1.54075	ATRER1B
At2g21850	257432_at	0.00176909	up	13.0069	69.0063	5.30535	Cysteine/Histidine-rich C1 domain family protein
At2g21900	263893_at	0.0293421	up	7.54698	18.5992	2.46445	WRKY59; transcription factor
At2g21950	263898_at	0.0187738	up	56.1203	139.531	2.48628	SKIP6 (SKP1 interacting partner 6); ubiquitin-protein ligase
At2g22020	263871_at	0.0320252	up	13.7926	28.0364	2.03271	RKP (Related to KPC1); protein binding / zinc ion binding
At2g22040	263878_s_at	0.0166064	up	52.1341	94.0153	1.80334	protein LETHAL WITH SEC THIRTEEN 8-2///protein LETHAL WITH SEC THIRTEEN 8-1
At2g22310	263428_at	0.00606604	up	44.8459	102.647	2.28888	ATUBP4 (ARABIDOPSIS THALIANA UBIQUITIN-SPECIFIC PROTEASE 4); ubiquitin-specific protease
At2g22470	264005_at	0.0313835	up	14.7866	99.0914	6.70145	AGP2 (ARABINOGALACTAN PROTEIN 2)
At2g22475	264003_at	0.00881813	up	37.5576	104.91	2.79332	GEM (GL2-EXPRESSION MODULATOR)
At2g22480	264044_at	0.0409711	up	204.395	328.101	1.60523	PFK5 (PHOSPHOFRUCTOKINASE 5); 6-phosphofructokinase
At2g22500	264000_at	0.0183935	up	207.21	574.804	2.77402	UCP5 (UNCOUPLING PROTEIN 5); binding
At2g22800	266824_at	0.0327443	up	11.0829	27.0744	2.44289	HAT9; DNA binding / transcription factor
At2g22860	266799_at	0.0042099	up	8.14679	140.619	17.2606	ATPSK2 (PHYTOSULFOKINE 2 PRECURSOR); growth factor
At2g22880	266800_at	0.00148867	up	10.1023	517.554	51.2314	VQ motif-containing protein
At2g23090	267259_at	0.0104201	up	1060.33	2383.99	2.24835	hypothetical protein
At2g23140	267258_at	0.00325613	up	43.5542	98.1165	2.25274	RING/U-box domain and ARM repeat-containing protein
At2g23150	267266_at	0.0378168	up	41.8134	106.151	2.5387	NRAMP3 (NATURAL RESISTANCE-ASSOCIATED MACROPHAGE PROTEIN 3); inorganic anion transmembrane transporter/ manganese ion transmembrane transporter/ metal ion transmembrane transporter
At2g23170	245076_at	0.00531956	up	6.51903	16.3433	2.50701	GH3.3; indole-3-acetic acid amido synthetase
At2g23270	245082_at	0.0184394	up	14.3311	35.3675	2.46787	hypothetical protein
At2g23310	245083_at	0.04928	up	79.3118	162.933	2.05433	ATRER1C1
At2g23320	245051_at	0.000926438	up	55.8961	648.764	11.6066	WRKY15; calmodulin binding / transcription factor
At2g23450	267134_at	0.00274394	up	83.3606	476.214	5.7127	wall-associated receptor kinase-like 14
At2g23680	267288_at	0.000736337	up	59.7721	290.105	4.85351	Cold acclimation protein WCOR413 family
At2g23770	267289_at	0.0353429	up	14.3588	60.6281	4.22237	lysin motif receptor-like kinase
At2g23810	267293_at	0.000317496	up	194.606	2640.47	13.5683	TET8 (TETRASPANIN8)
At2g23830	266571_at	0.0344907	up	5.95632	13.324	2.23695	vesicle-associated protein 3-1
At2g23890	266574_at	0.00944029	up	53.541	131.891	2.46337	HAD-superfamily hydrolase, subfamily IG, 5'-nucleotidase
At2g24040	266566_at	0.0129781	up	55.2661	205.976	3.72698	Low temperature and salt responsive protein
At2g24100	265999_at	0.00553756	up	7.9803	20.1708	2.52757	hypothetical protein
At2g24180	266000_at	0.00346942	up	235.702	684.016	2.90204	CYP71B6 (CYTOCHROME P450 71B6); electron carrier/ heme binding / iron ion binding / monooxygenase/ oxygen binding
At2g24240	265987_at	0.00988983	up	18.0588	162.322	8.98849	BTB/POZ domain with WD40/YVTN repeat-containing protein
At2g24360	265661_at	0.00290474	up	314.603	986.501	3.1357	putative serine/threonine/tyrosine kinase
At2g24550	263799_at	0.00640446	up	29.1017	252.427	8.67397	hypothetical protein
At2g24570	263797_at	0.00961494	up	28.1458	162.09	5.75895	WRKY17; calmodulin binding / transcription factor
At2g24580	263788_at	0.00755301	up	20.6191	90.0185	4.36578	putative sarcosine oxidase
At2g24740	263317_s_at	0.0080155	up	7.84232	12.9735	1.6543	SUVH7 (SU(VAR)3-9 HOMOLOG 7); DNA binding / histone-lysine N-methyltransferase/ zinc ion binding
At2g25000	263536_at	0.00129246	up	11.4458	301.484	26.3402	WRKY60; transcription factor
At2g25070	264376_at	0.0252901	up	196.053	480.712	2.45196	probable protein phosphatase 2C 21
At2g25110	264382_at	0.0133308	up	245.346	722.364	2.94427	SDF2 (STROMAL CELL-DERIVED FACTOR 2-LIKE PROTEIN PRECURSOR)
At2g25140	264402_at	0.0338337	up	48.1748	76.9113	1.5965	CLPB4 (CASEIN LYTIC PROTEINASE B4); ATP binding / ATPase/ nucleoside-triphosphatase/ nucleotide binding / protein binding
At2g25200	264379_at	0.00599395	up	45.0858	267.715	5.93791	hypothetical protein
At2g25280	263589_at	0.0191726	up	126.919	208.027	1.63905	hypothetical protein
At2g25350	263586_at	0.0347919	up	16.2033	26.2539	1.62028	Phox (PX) domain-containing protein
At2g25470	265660_at	0.0160005	up	13.8755	82.4718	5.94371	AtRLP21 (Receptor Like Protein 21); protein binding
At2g25510	265611_at	0.00710315	up	6169.97	9934.9	1.6102	hypothetical protein
At2g25520	265617_at	0.0213271	up	244.453	551.121	2.25451	putative sugar phosphate/phosphate translocator
At2g25680	265897_at	0.0389381	up	32.1757	122.495	3.80708	MOT1 (molybdate transporter 1); molybdate ion transmembrane transporter/ sulfate transmembrane transporter
At2g25735	266658_at	0.0203811	up	24.3448	189.804	7.79649	hypothetical protein
At2g25780	257367_at	0.0424218	up	5.48482	8.64826	1.57676	hypothetical protein
At2g25900	266656_at	0.0089667	up	84.9526	385.798	4.54133	ATCTH; transcription factor
At2g26080	266892_at	0.00212295	up	412.176	752.038	1.82455	AtGLDP2 (Arabidopsis thaliana glycine decarboxylase P-protein 2); ATP binding / glycine dehydrogenase (decarboxylating)
At2g26140	266842_at	0.00352619	up	126.017	209.689	1.66397	ftsh4 (FtsH protease 4); ATP-dependent peptidase/ ATPase/ metallopeptidase
At2g26210	267401_at	0.0142875	up	90.946	168.376	1.85139	Ankyrin repeat family protein
At2g26230	267374_at	0.00921629	up	193.646	378.282	1.95347	urate oxidase
At2g26240	267400_at	0.0361059	up	418.076	680.679	1.62812	transmembrane protein 14C
At2g26290	267372_at	0.0495775	up	7.96416	12.0713	1.5157	ARSK1 (root-specific kinase 1); kinase
At2g26300	267375_at	0.000394878	up	87.1996	278.485	3.19365	GP ALPHA 1 (G PROTEIN ALPHA SUBUNIT 1); GTP binding / GTPase/ channel regulator/ signal transducer
At2g26400	245035_at	0.000406426	up	36.3399	95.3582	2.62406	ATARD3 (ACIREDUCTONE DIOXYGENASE 3); acireductone dioxygenase [iron(II)-requiring]/ heteroglycan binding / metal ion binding
At2g26430	245043_at	0.00951419	up	92.3166	213.443	2.31208	RCY1 (ARGININE-RICH CYCLIN 1); cyclin-dependent protein kinase regulator
At2g26440	245052_at	0.00199208	up	194.075	1529.72	7.88213	Probable pectinesterase/pectinesterase inhibitor 12
At2g26560	245038_at	0.0102264	up	55.0619	2696.9	48.9794	PLA2A (PHOSPHOLIPASE A 2A); lipase/ nutrient reservoir
At2g26590	245045_at	0.00302971	up	203.264	412.323	2.02851	regulatory particle non-ATPase 13
At2g26600	245039_at	0.0165501	up	60.475	153.579	2.53955	glycosyl hydrolases family protein
At2g26650	267610_at	0.00200147	up	11.5536	93.3687	8.08135	AKT1 (ARABIDOPSIS K TRANSPORTER 1); cyclic nucleotide binding / inward rectifier potassium channel
At2g26660	267611_at	0.0267382	up	120.502	196.194	1.62814	SPX2 (SPX DOMAIN GENE 2)
At2g26740	267607_s_at	0.00324665	up	361.419	1393.99	3.85698	ATSEH (Arabidopsis thaliana soluble epoxide hydrolase); epoxide hydrolase
At2g26780	267609_at	0.0482477	up	111.677	216.6	1.93953	ARM repeat superfamily protein
At2g26800	266864_at	0.0161607	up	103.131	219.955	2.13278	Hydroxymethylglutaryl-CoA lyase
At2g26820	266851_at	0.00386037	up	7.43487	16.1017	2.1657	ATPP2-A3 (Phloem protein 2-A3); carbohydrate binding
At2g26970	266306_at	0.0251736	up	45.984	96.7539	2.10408	polynucleotidyl transferase, ribonuclease H-like superfamily protein
At2g27020	266312_at	0.0396793	up	384.578	683.839	1.77815	PAG1; endopeptidase/ peptidase/ threonine-type endopeptidase
At2g27080	266316_at	0.00210012	up	16.8307	88.5751	5.2627	late embryogenesis abundant hydroxyproline-rich glycoprotein
At2g27090	266304_at	0.00964333	up	78.8098	220.599	2.79913	hypothetical protein
At2g27100	266315_at	0.0243883	up	40.0374	64.7416	1.61703	SE (SERRATE); DNA binding / transcription factor
At2g27150	263570_at	0.000360764	up	38.5887	282.533	7.32165	AAO3 (Abscisic ALDEHYDE OXIDASE 3); abscisic aldehyde oxidase/ aldehyde oxidase/ indole-3-acetaldehyde oxidase
At2g27260	265626_at	0.00816568	up	157.228	417.712	2.65672	late embryogenesis abundant hydroxyproline-rich glycoprotein
At2g27310	265620_at	0.0241688	up	14.7525	49.5486	3.35865	F-box protein
At2g27490	265637_at	0.0260275	up	46.6423	137.254	2.9427	ATCOAE; ATP binding / dephospho-CoA kinase
At2g27500	265648_at	0.0250279	up	63.3799	268.643	4.23862	putative glucan endo-1,3-beta-glucosidase
At2g27580	266261_at	0.0307944	up	47.1869	128.786	2.72927	zinc finger A20 and AN1 domain-containing stress-associated protein 3
At2g27600	266260_at	0.0165242	up	411.96	758.22	1.84052	SKD1 (SUPPRESSOR OF K+ TRANSPORT GROWTH DEFECT1); ATP binding / nucleoside-triphosphatase/ nucleotide binding
At2g27660	266247_at	0.00165907	up	12.1231	819.383	67.5884	cysteine/histidine-rich C1 domain-containing protein
At2g27690	266246_at	0.000367949	up	16.2243	77.1772	4.75688	CYP94C1; fatty acid (omega-1)-hydroxylase/ oxygen binding
At2g27830	266259_at	0.00147195	up	22.7472	384.929	16.922	hypothetical protein
At2g28080	266166_at	0.0157171	up	122.621	235.763	1.9227	UDP-glycosyltransferase 86A2
At2g28110	266156_at	0.000596902	up	10.2588	195.999	19.1054	FRA8 (FRAGILE FIBER 8); glucuronosyltransferase/ transferase
At2g28120	266140_at	0.00635799	up	21.6868	221.363	10.2072	major facilitator protein
At2g28200	265573_at	0.0174085	up	13.2116	50.5885	3.82909	zinc finger protein ZAT5
At2g28400	265276_at	0.00132847	up	16.7959	205.155	12.2146	hypothetical protein
At2g28540	264076_at	0.00694218	up	78.7959	166.609	2.11443	RNA recognition motif-containing protein
At2g28570	264082_at	0.00770263	up	14.5754	97.5299	6.69139	hypothetical protein
At2g28630	263443_at	0.0159789	up	90.0052	479.246	5.32465	KCS12 (3-KETOACYL-COA SYNTHASE 12); acyltransferase/ catalytic/ transferase, transferring acyl groups other than amino-acyl groups
At2g28710	263411_at	0.00820088	up	16.5122	188.183	11.3966	C2H2-type zinc finger-containing protein
At2g28890	257377_at	0.000835385	up	131.399	863.087	6.56845	PLL4 (POLTERGEIST LIKE 4); catalytic/ protein serine/threonine phosphatase
At2g28910	266228_at	0.00234739	up	615.916	1089.08	1.76822	CXIP4 (CAX INTERACTING PROTEIN 4); nucleic acid binding / zinc ion binding
At2g28930	266803_at	0.0227383	up	108.189	244.549	2.26038	APK1B; ATP binding / kinase/ protein kinase/ protein serine/threonine kinase
At2g28940	266781_at	0.0200074	up	17.2285	46.6985	2.71053	protein kinase family protein
At2g29020	266789_at	0.0235115	up	287.982	516.673	1.79412	Rab5-interacting-like protein
At2g29060	266775_at	0.015127	up	11.8645	35.252	2.97121	GRAS family transcription factor
At2g29100	266779_at	0.0194529	up	7.3866	47.3881	6.41541	ATGLR2.9; intracellular ligand-gated ion channel
At2g29110	266780_at	0.00878604	up	7.00744	10.553	1.50597	ATGLR2.8; intracellular ligand-gated ion channel
At2g29120	266782_at	0.00101842	up	38.599	146.82	3.80372	ATGLR2.7; intracellular ligand-gated ion channel
At2g29220	266282_at	0.0102705	up	7.33816	53.3013	7.26358	putative inactive L-type lectin-domain containing receptor kinase III.1
At2g29250	266281_at	0.00102766	up	8.4518	14.6951	1.7387	concanavalin A-like lectin protein kinase-like protein
At2g29350	266292_at	0.00935127	up	8.65112	23.2169	2.68369	SAG13; alcohol dehydrogenase/ oxidoreductase
At2g29400	266238_at	0.0077397	up	179.741	735.055	4.08951	TOPP1 (TYPE ONE PROTEIN PHOSPHATASE 1); protein serine/threonine phosphatase
At2g29590	266298_at	0.0176196	up	52.7325	93.0024	1.76366	thioesterase-like protein
At2g29670	266617_at	0.0481402	up	343.528	835.701	2.4327	tetratricopeptide repeat-containing protein
At2g29740	266670_at	0.00121095	up	9.51945	158.301	16.6292	UGT71C2 (UDP-GLUCOSYL TRANSFERASE 71C2); UDP-glycosyltransferase/ quercetin 3'-O-glucosyltransferase/ quercetin 3-O-glucosyltransferase/ quercetin 7-O-glucosyltransferase/ transferase, transferring glycosyl groups
At2g29990	266835_at	0.00466982	up	73.6532	523.78	7.11144	NDA2 (ALTERNATIVE NAD(P)H DEHYDROGENASE 2); FAD binding / NADH dehydrogenase/ oxidoreductase
At2g29995	266808_at	0.0245475	up	77.7689	398.272	5.12122	hypothetical protein
At2g30020	266834_s_at	0.0405797	up	20.8036	38.2714	1.83965	putative protein phosphatase 2C 25///putative protein phosphatase 2C-like protein 45///putative protein phosphatase 2C 53
At2g30040	266832_at	0.0452088	up	14.6998	28.0981	1.91146	MAPKKK14; ATP binding / kinase/ protein kinase/ protein serine/threonine kinase
At2g30140	267300_at	0.000336758	up	64.6654	548.213	8.47769	UDP-glycosyltransferase 87A2
At2g30250	267246_at	0.00591815	up	20.7333	356.274	17.1837	WRKY25; transcription factor
At2g30260	255871_at	0.0060053	up	101.944	178.978	1.75565	U2B'' (U2 small nuclear ribonucleoprotein B); RNA binding / nucleic acid binding / nucleotide binding
At2g30360	255872_at	0.00825745	up	12.9434	35.322	2.72896	SIP4 (SOS3-INTERACTING PROTEIN 4); kinase/ protein kinase
At2g30490	267470_at	0.00214319	up	221.901	3521.8	15.8711	C4H (CINNAMATE-4-HYDROXYLASE); trans-cinnamate 4-monooxygenase
At2g30520	267516_at	0.0162617	up	14.0022	32.374	2.31207	RPT2 (ROOT PHOTOTROPISM 2); protein binding
At2g30530	267468_at	9.89692e-05	up	48.8834	162.123	3.31651	hypothetical protein
At2g30600	267524_at	0.0105288	up	79.2767	471.262	5.94452	BTB/POZ domain-containing protein
At2g30610	267523_at	0.0147379	up	235.716	1441.86	6.11695	BTB/POZ domain-containing protein
At2g30750	267565_at	0.00586669	up	11.5436	167.983	14.552	CYP71A12 (cytochrome P450, family 71, subfamily A, polypeptide 12); electron carrier/ heme binding / iron ion binding / monooxygenase/ oxygen binding
At2g30840	267207_at	0.00873651	up	14.1093	50.9884	3.61382	2-oxoglutarate (2OG) and Fe(II)-dependent oxygenase-like protein
At2g30870	267154_at	0.0121783	up	1789.41	3124.49	1.7461	GSTF10 (HALIANA GLUTATHIONE S-TRANSFERASE PHI 10); copper ion binding / glutathione binding / glutathione transferase
At2g31030	267202_s_at	0.000932973	up	5.99097	63.6715	10.6279	ORP1A (OSBP(OXYSTEROL BINDING PROTEIN)-RELATED PROTEIN 1A); oxysterol binding
At2g31090	266476_at	0.00498629	up	154.871	709.357	4.5803	hypothetical protein
At2g31110	266474_at	0.00515135	up	29.7026	157.364	5.29799	hypothetical protein
At2g31120	266473_at	0.00549601	up	25.0989	80.9109	3.22368	hypothetical protein
At2g31200	264089_at	0.000168405	up	144.567	388.33	2.68616	ADF6 (ACTIN DEPOLYMERIZING FACTOR 6); actin binding
At2g31260	264113_at	0.0120304	up	90.5438	157.14	1.73551	APG9 (autophagy 9)
At2g31305	264059_at	0.0169614	up	8.16848	27.4855	3.36482	INH3 (INHIBITOR-3)
At2g31350	263243_at	0.0125504	up	124.219	444.169	3.57568	GLX2-5 (GLYOXALASE 2-5); hydroxyacylglutathione hydrolase/ iron ion binding / zinc ion binding
At2g31390	263250_at	0.00604769	up	115.524	376.395	3.25816	probable fructokinase-1
At2g31570	263426_at	0.0310396	up	817.872	3048.19	3.72697	ATGPX2 (GLUTATHIONE PEROXIDASE 2); glutathione peroxidase
At2g31800	263461_at	0.0219063	up	280.036	898.455	3.20835	Integrin-linked protein kinase family protein
At2g31810	263460_at	0.00294292	up	263.121	895.375	3.40291	ACT domain-containing small subunit of acetolactate synthase protein
At2g31880	263478_at	0.00580253	up	333.588	2339.47	7.01306	leucine-rich repeat receptor-like serine/threonine/tyrosine-protein kinase SOBIR1
At2g31945	263475_at	0.0062358	up	10.7903	139.107	12.8919	hypothetical protein
At2g31950	263472_at	0.0139836	up	154.858	246.605	1.59246	CNX2 (COFACTOR OF NITRATE REDUCTASE AND XANTHINE DEHYDROGENASE 2); catalytic
At2g31990	265728_at	0.0440658	up	13.6773	44.1872	3.2307	Exostosin family protein
At2g32030	265725_at	0.00449236	up	10.097	62.0703	6.14738	GCN5-related N-acetyltransferase-like protein
At2g32140	265723_at	0.00435349	up	7.0021	30.6653	4.37944	transmembrane receptor protein
At2g32150	265680_at	0.00535149	up	138.672	952.539	6.869	haloacid dehalogenase-like hydrolase domain-containing protein
At2g32160	265698_at	0.00843764	up	389.957	841.433	2.15776	hypothetical protein
At2g32190	265674_at	0.00368917	up	6.61915	132.921	20.0813	hypothetical protein
At2g32210	265670_s_at	0.000276465	up	8.37534	167.767	20.0311	hypothetical protein///hypothetical protein
At2g32330	266389_s_at	0.011891	up	42.7132	69.6987	1.63178	tRNA(His) guanylyltransferase 1///tRNAHis guanylyltransferase
At2g32520	267059_at	0.0422962	up	275.9	420.705	1.52485	dienelactone hydrolase domain-containing protein
At2g32540	267115_s_at	0.0225536	up	55.3245	231.052	4.17629	ATCSLB04; cellulose synthase/ transferase/ transferase, transferring glycosyl groups
At2g32600	267062_at	0.00195667	up	32.5878	59.4694	1.8249	splicing factor 3A subunit 2-like protein
At2g32660	267548_at	0.000130766	up	9.03416	259.458	28.7197	AtRLP22 (Receptor Like Protein 22); kinase/ protein binding
At2g32710	267557_at	0.00343418	up	40.8421	97.1034	2.37753	KRP4; cyclin binding / cyclin-dependent protein kinase inhibitor
At2g32800	267550_at	0.0100709	up	81.5958	323.51	3.96479	AP4.3A; ATP binding / protein kinase/ protein serine/threonine kinase/ protein tyrosine kinase
At2g33120	245167_s_at	0.0132249	up	141.624	647.215	4.56994	ATVAMP723 (VESICLE-ASSOCIATED MEMBRANE PROTEIN 723)
At2g33130	245158_at	0.00410996	up	7.1113	34.2892	4.82179	RALFL18 (ralf-like 18); signal transducer
At2g33150	245168_at	0.0332936	up	960.426	2933	3.05385	PKT3 (PEROXISOMAL 3-KETOACYL-COA THIOLASE 3); acetyl-CoA C-acyltransferase
At2g33170	245166_at	0.00503695	up	40.8558	121.664	2.97788	putative leucine-rich repeat receptor-like protein kinase
At2g33490	255838_at	0.0211353	up	29.7061	63.8554	2.14957	hypothetical protein
At2g33580	255844_at	0.00349077	up	25.6542	53.0316	2.06717	LysM-containing receptor-like kinase
At2g33590	255787_at	0.0214675	up	36.6503	162.203	4.42568	cinnamoyl-CoA:NADP oxidoreductase-like 1
At2g33630	255797_at	0.000103472	up	197.044	459.916	2.33408	NAD(P)-binding Rossmann-fold superfamily protein
At2g33700	267448_at	0.0257522	up	21.594	69.364	3.21218	putative protein phosphatase 2C 27
At2g33830	267461_at	0.0363947	up	573.585	5714.24	9.96233	dormancy/auxin associated protein
At2g34180	267045_at	0.00783381	up	7.96946	61.9659	7.77542	CIPK13 (CBL-INTERACTING PROTEIN KINASE 13); ATP binding / kinase/ protein kinase/ protein serine/threonine kinase
At2g34250	267023_at	0.00205643	up	551.744	1114.51	2.01997	SecY protein transport family protein
At2g34500	266995_at	0.0110621	up	10.833	59.9686	5.53573	CYP710A1 (cytochrome P450, family 710, subfamily A, polypeptide 1); C-22 sterol desaturase/ oxygen binding
At2g34600	266901_at	0.0482538	up	6.2274	9.51663	1.52819	JAZ7 (JASMONATE-ZIM-DOMAIN PROTEIN 7)
At2g34940	267412_at	0.0207857	up	17.4307	55.9032	3.20717	vacuolar-sorting receptor 5
At2g34960	267413_at	0.0209349	up	10.5868	46.7475	4.41565	CAT5 (CATIONIC AMINO ACID TRANSPORTER 5); L-glutamate transmembrane transporter/ L-lysine transmembrane transporter/ arginine transmembrane transporter/ cationic amino acid transmembrane transporter
At2g35170	266518_at	0.00377511	up	28.0987	90.0309	3.20409	histone H3 K4-specific methyltransferase SET7/9-like protein
At2g35360	266626_at	0.0279378	up	11.0858	21.0259	1.89665	ubiquitin-like protein
At2g35530	266634_at	0.0314261	up	17.4994	34.3285	1.96169	basic region/leucine zipper transcription factor 16
At2g35610	265845_at	0.0438978	up	80.9214	176.244	2.17797	xyloglucanase 113
At2g35680	265799_at	0.0062918	up	364.646	803.698	2.20405	putative dual specificity protein phosphatase DSP8
At2g35710	265841_at	0.00707425	up	7.63602	30.1689	3.95087	plant glycogenin-like starch initiation protein 7
At2g35910	263937_at	0.00669327	up	11.1803	94.34	8.43805	RING-H2 finger protein ATL70
At2g35930	263935_at	0.00133744	up	15.8985	516.429	32.4828	PUB23 (PLANT U-BOX 23); ubiquitin-protein ligase
At2g35980	263948_at	3.37134e-06	up	7.98645	475.583	59.5487	YLS9 (YELLOW-LEAF-SPECIFIC GENE 9)
At2g36060	263949_at	0.000477466	up	315.923	630.428	1.99551	ubiquitin-conjugating enzyme family protein
At2g36080	263963_at	0.00538292	up	11.1191	35.5313	3.19552	B3 DNA-binding domain transcription factor
At2g36220	263931_at	0.00865013	up	43.1508	383.187	8.88018	hypothetical protein
At2g36310	263929_at	0.0497864	up	161.066	338.297	2.10037	URH1 (URIDINE-RIBOHYDROLASE 1); adenosine nucleosidase/ hydrolase/ inosine nucleosidase/ uridine nucleosidase
At2g36320	263901_at	0.0345652	up	198.676	736.954	3.70932	zinc finger A20 and AN1 domain-containing stress-associated protein 4
At2g36330	263928_at	0.00965623	up	51.6865	144.594	2.79752	hypothetical protein
At2g36380	263904_at	0.0110079	up	66.2451	264.075	3.98633	PDR6; ATPase, coupled to transmembrane movement of substances
At2g36470	263919_at	0.0163847	up	18.9789	50.4483	2.65812	hypothetical protein
At2g36670	265206_at	0.00180084	up	14.7398	101.762	6.90386	eukaryotic aspartyl protease family protein
At2g36680	265207_at	0.0278715	up	45.0458	127.368	2.82753	vacuolar protein-sorting-associated protein 37-2
At2g36690	265208_at	0.000411187	up	7.84263	813.006	103.665	2-oxoglutarate (2OG) and Fe(II)-dependent oxygenase superfamily protein
At2g36900	263839_at	0.00528305	up	71.6495	272.45	3.80254	MEMB11 (MEMBRIN 11); SNAP receptor
At2g36950	263866_at	0.00300304	up	89.2995	641.44	7.18302	heavy-metal-associated domain-containing protein
At2g37040	263845_at	0.00780005	up	179.938	1828.91	10.1641	pal1 (Phe ammonia lyase 1); phenylalanine ammonia-lyase
At2g37110	265446_at	0.00601633	up	268.268	1011.68	3.77115	PLAC8 domain-containing protein
At2g37130	265471_at	0.00113587	up	16.0613	1608.35	100.138	peroxidase
At2g37150	265470_at	0.028687	up	13.3403	40.0734	3.00393	RING-finger domain-containing protein
At2g37410	265968_at	0.0272004	up	211.596	419.071	1.98053	ATTIM17-2; P-P-bond-hydrolysis-driven protein transmembrane transporter/ protein transporter
At2g37430	266010_at	0.00362948	up	9.18121	89.7205	9.77218	zinc finger protein ZAT11
At2g37440	266011_at	0.00107418	up	6.02622	9.94562	1.65039	DNAse I-like superfamily protein
At2g37480	265952_at	0.0107906	up	91.1203	191.967	2.10674	CPuORF52 (Conserved peptide upstream open reading frame 52)
At2g37490	265953_at	0.0130774	up	326.091	622.604	1.9093	CPuORF52 (Conserved peptide upstream open reading frame 52)
At2g37710	267165_at	0.0447157	up	361.026	987.613	2.73558	RLK (receptor lectin kinase); kinase
At2g37750	267178_at	5.56565e-05	up	10.2932	403.919	39.2414	hypothetical protein
At2g37760	267181_at	0.0259748	up	67.6659	305.024	4.50779	aldo-keto reductase family 4 member C8
At2g37940	266101_at	0.0120882	up	171.275	732.936	4.2793	inositol phosphorylceramide synthase 2
At2g37970	266097_at	0.00824007	up	74.7396	383.509	5.13127	SOUL-1; binding
At2g37980	266100_at	0.0039801	up	8.36618	161.24	19.2729	O-fucosyltransferase family protein
At2g38000	266090_at	0.00031797	up	81.5242	217.676	2.67008	chaperone protein dnaJ-like protein
At2g38020	266096_at	0.0367817	up	141.08	303.226	2.14933	VCL1 (VACUOLELESS 1)
At2g38130	267145_at	0.00848966	up	70.7734	159.333	2.25131	ATMAK3; N-acetyltransferase
At2g38290	267142_at	0.00964106	up	150.62	784.369	5.20761	ATAMT2 (AMMONIUM TRANSPORTER 2); ammonium transmembrane transporter/ high affinity secondary active ammonium transmembrane transporter
At2g38310	267034_at	0.000232938	up	103.213	643.876	6.23835	abscisic acid receptor PYL4
At2g38340	267026_at	0.00206858	up	5.41777	29.1064	5.3724	dehydration-responsive element-binding protein 2E
At2g38400	267035_at	0.00952044	up	92.905	630.94	6.79124	AGT3 (ALANINE:GLYOXYLATE AMINOTRANSFERASE 3); alanine-glyoxylate transaminase/ catalytic/ pyridoxal phosphate binding / transaminase
At2g38410	267052_at	0.00249362	up	49.326	154.743	3.13715	VHS and GAT domain-containing protein
At2g38470	267028_at	0.000126995	up	29.946	722.201	24.1167	WRKY33; transcription factor
At2g38490	267032_at	0.00789884	up	12.4412	23.243	1.86823	CIPK22 (CBL-INTERACTING PROTEIN KINASE 22); ATP binding / kinase/ protein kinase/ protein serine/threonine kinase/ protein tyrosine kinase
At2g38820	263265_at	0.00942678	up	128.206	258.548	2.01665	hypothetical protein
At2g38860	266167_at	0.00716637	up	113.606	1461.37	12.8635	YLS5
At2g38870	266168_at	0.00627721	up	484.911	5410.83	11.1584	PR-6 proteinase inhibitor family protein
At2g38940	266184_s_at	0.00262845	up	8.55763	472.349	55.1962	ATPT2 (ARABIDOPSIS THALIANA PHOSPHATE TRANSPORTER 2); carbohydrate transmembrane transporter/ inorganic phosphate transmembrane transporter/ phosphate transmembrane transporter/ sugar:hydrogen symporter
At2g38960	266186_at	0.0398561	up	24.0557	37.9045	1.5757	AERO2 (Arabidopsis endoplasmic reticulum oxidoreductins 2); FAD binding / electron carrier/ oxidoreductase, acting on sulfur group of donors, disulfide as acceptor / protein binding
At2g39000	266188_at	0.0233517	up	141.828	227.205	1.60198	Acyl-CoA N-acyltransferases superfamily protein
At2g39200	266992_at	0.00290851	up	14.3443	1098.87	76.6067	MLO12 (MILDEW RESISTANCE LOCUS O 12); calmodulin binding
At2g39210	266993_at	0.000503473	up	154.898	3504.44	22.6242	major facilitator protein
At2g39380	266975_at	0.00881491	up	10.7307	277.602	25.87	ATEXO70H2 (EXOCYST SUBUNIT EXO70 FAMILY PROTEIN H2); protein binding
At2g39400	266983_at	0.00296889	up	43.1498	687.245	15.927	alpha/beta-Hydrolases superfamily protein
At2g39410	266976_at	0.00224871	up	9.82182	79.2842	8.07225	putative lysophospholipase 1-like protein
At2g39440	266962_at	0.00380567	up	13.4792	38.5256	2.85816	phosphatidylinositol N-acetyglucosaminlytransferase subunit P-like protein
At2g39450	266963_at	0.0149047	up	127.496	197.368	1.54803	MTP11; cation transmembrane transporter/ manganese ion transmembrane transporter/ manganese:hydrogen antiporter
At2g39530	266967_at	0.00229828	up	9.25599	869.984	93.9915	hypothetical protein
At2g39550	266985_at	0.00877086	up	97.6742	194.584	1.99218	PGGT-I; CAAX-protein geranylgeranyltransferase/ protein heterodimerization
At2g39570	266984_at	0.0249808	up	162.699	1453.77	8.93533	ACT domain-containing protein
At2g39650	267623_at	0.0117165	up	29.9202	141.876	4.74182	hypothetical protein
At2g39660	267624_at	0.00260675	up	73.8619	748.502	10.1338	BIK1 (BOTRYTIS-INDUCED KINASE1); kinase
At2g39705	267591_at	0.00034855	up	41.3328	241.005	5.83085	RTFL8 (ROTUNDIFOLIA LIKE 8)
At2g39720	245059_at	0.0372038	up	112.559	186.258	1.65477	RHC2A; protein binding / zinc ion binding
At2g39725	245064_at	0.00464108	up	25.9569	74.2256	2.85957	LYR family of Fe/S cluster biogenesis protein
At2g39780	245067_at	0.0155995	up	390.068	795.189	2.03859	RNS2 (RIBONUCLEASE 2); RNA binding / endoribonuclease/ ribonuclease T2
At2g39950	267347_at	0.0370441	up	69.4599	120.788	1.73896	hypothetical protein
At2g39970	267363_at	0.00838952	up	58.5663	181.52	3.09939	peroxisomal nicotinamide adenine dinucleotide carrier
At2g39980	267337_at	0.00508332	up	31.2945	276.93	8.84916	HXXXD-type acyl-transferase-like protein
At2g40000	267357_at	0.00209171	up	37.303	2703.46	72.4732	HSPRO2 (ARABIDOPSIS ORTHOLOG OF SUGAR BEET HS1 PRO-1 2)
At2g40110	265720_at	0.003909	up	24.2483	193.413	7.97633	Yippee family putative zinc-binding protein
At2g40140	263379_at	0.00330426	up	51.8228	568.383	10.9678	CZF1; transcription factor
At2g40270	263804_at	0.00466458	up	153.201	508.32	3.318	Protein kinase family protein
At2g40330	263836_at	0.00909216	up	28.3786	261.579	9.21747	abscisic acid receptor PYL6
At2g40410	263826_at	0.00251436	up	108.847	213.726	1.96355	Ca(2+)-dependent nuclease
At2g40420	263827_at	0.00312581	up	106.68	580.486	5.4414	transmembrane amino acid transporter-like protein
At2g40740	266052_at	0.00371483	up	17.9315	34.8751	1.9449	WRKY55; transcription factor
At2g40880	245096_at	0.0202239	up	1041.57	2027.23	1.94633	ATCYSA (CYSTATIN A); cysteine-type endopeptidase inhibitor
At2g40890	245101_at	0.0022888	up	187.864	750.303	3.99386	CYP98A3 (cytochrome P450, family 98, subfamily A, polypeptide 3); monooxygenase/ p-coumarate 3-hydroxylase
At2g40930	245100_at	0.0406781	up	81.8076	135.273	1.65355	UBP5 (UBIQUITIN-SPECIFIC PROTEASE 5); ubiquitin-specific protease
At2g40935	245097_at	0.0412111	up	87.6092	147.521	1.68385	protein plant cadmium resistance 10
At2g40940	245098_at	0.00195016	up	132.388	888.767	6.71335	ERS1 (ETHYLENE RESPONSE SENSOR 1); ethylene binding / protein histidine kinase/ receptor
At2g40950	245092_at	0.00633856	up	73.4207	143.267	1.95132	BZIP17; DNA binding / transcription activator/ transcription factor
At2g41010	267069_at	0.00368023	up	14.6701	120.175	8.1918	ATCAMBP25 (ARABIDOPSIS THALIANA CALMODULIN (CAM)-BINDING PROTEIN OF 25 KDA); calmodulin binding
At2g41100	267083_at	0.000420914	up	386.023	5854.81	15.167	TCH3 (TOUCH 3); calcium ion binding
At2g41160	267073_at	0.0157364	up	74.3816	135.565	1.82256	ubiquitin-associated protein
At2g41230	266364_at	0.000583382	up	5.5063	443.317	80.5108	hypothetical protein
At2g41250	266363_at	0.0141514	up	23.4809	522.88	22.2684	haloacid dehalogenase-like hydrolase domain-containing protein
At2g41380	266368_at	0.000108101	up	6.10874	73.957	12.1067	S-adenosyl-L-methionine-dependent methyltransferase-like protein
At2g41410	266371_at	0.00126724	up	217.332	2005.67	9.22861	putative calcium-binding protein CML35
At2g41430	267104_at	0.00242874	up	1493.26	3837.69	2.57001	ERD15 (EARLY RESPONSIVE TO DEHYDRATION 15); protein binding
At2g41490	267103_at	0.00395927	up	76.5488	210.331	2.74767	GPT (UDP-GLCNAC%3ADOLICHOL+PHOSPHATE+GLCNAC-1-P+TRANSFERASE); UDP-N-acetylglucosamine-dolichyl-phosphate N-acetylglucosaminephosphotransferase
At2g41640	245119_at	0.00127159	up	10.8877	194.431	17.8578	Glycosyltransferase family 61 protein
At2g41660	245113_at	0.0263618	up	11.0336	60.3668	5.47116	MIZ1 (mizu-kussei 1)
At2g41700	260496_at	0.0341474	up	99.8912	407.906	4.0835	ABC transporter A family member 1
At2g41705	260500_at	0.0310423	up	56.6102	178.604	3.15498	camphor resistance CrcB-like protein
At2g41870	267538_at	0.0308682	up	65.0079	155.347	2.38967	remorin-like protein
At2g41880	267537_at	0.000776214	up	82.2816	155.763	1.89305	GK-1 (GUANYLATE KINASE 1); guanylate kinase
At2g42010	267536_at	0.00761436	up	85.8348	156.551	1.82387	PLDBETA1 (PHOSPHOLIPASE D BETA 1); phospholipase D
At2g42060	267588_at	0.00983966	up	6.14358	109.732	17.8612	cysteine/histidine-rich C1 domain-containing protein
At2g42280	267628_at	0.00265321	up	23.8185	348.25	14.621	transcription factor bHLH130
At2g42350	265852_at	0.00901762	up	13.701	85.5781	6.24612	RING-H2 finger protein
At2g42360	265853_at	0.000796132	up	9.68916	671.849	69.3403	E3 ubiquitin-protein ligase ATL41
At2g42400	265827_at	0.0133769	up	27.3628	83.9737	3.0689	VOZ2 (VASCULAR PLANT ONE ZINC FINGER PROTEIN 2); transcription activator
At2g42500	265857_s_at	0.0273159	up	159.517	323.799	2.02988	PP2A-4; hydrolase/ protein serine/threonine phosphatase
At2g42620	263490_at	0.00122169	up	77.5029	319.401	4.12115	MAX2 (MORE AXILLARY BRANCHES 2); ubiquitin-protein ligase
At2g42760	263972_at	0.020123	up	49.7144	98.4613	1.98054	hypothetical protein
At2g42780	263983_at	0.0406458	up	73.3631	149.436	2.03694	hypothetical protein
At2g42790	263986_at	0.00459692	up	184.52	794.429	4.30538	CSY3 (citrate synthase 3); citrate (SI)-synthase
At2g42890	265266_at	0.00227539	up	48.8437	410.011	8.39435	AML2 (ARABIDOPSIS-MEI2-LIKE 2); RNA binding / nucleic acid binding / nucleotide binding
At2g42950	265269_at	0.00444778	up	47.2183	158.093	3.34812	Magnesium transporter CorA-like family protein
At2g43000	265260_at	0.0265171	up	9.07495	21.1195	2.32724	anac042 (Arabidopsis NAC domain containing protein 42); transcription factor
At2g43080	266449_at	0.000547846	up	62.8812	189.399	3.01201	AT-P4H-1 (A. THALIANA P4H ISOFORM 1); oxidoreductase, acting on paired donors, with incorporation or reduction of molecular oxygen, 2-oxoglutarate as one donor, and incorporation of one atom each of oxygen into both donors / procollagen-proline 4-dioxygen
At2g43140	257373_at	0.000234821	up	6.83477	112.374	16.4415	transcription factor bHLH129
At2g43170	266437_at	0.00174617	up	287.691	567.986	1.97429	putative clathrin interactor EPSIN 2
At2g43280	257374_at	0.0163006	up	34.6422	54.5081	1.57346	far-red impaired responsive 1-like protein
At2g43320	266452_at	0.00572199	up	21.1874	76.8336	3.62638	S-adenosyl-L-methionine-dependent methyltransferase-like protein
At2g43330	260543_at	0.0112112	up	60.7245	110.132	1.81363	INT1 (INOSITOL TRANSPORTER 1); carbohydrate transmembrane transporter/ myo-inositol:hydrogen symporter/ sugar:hydrogen symporter
At2g43350	260545_at	0.0259698	up	108.812	215.514	1.98061	ATGPX3 (GLUTATHIONE PEROXIDASE 3); glutathione peroxidase
At2g43400	260536_at	0.0198226	up	70.9696	218.889	3.08426	ETFQO (electron-transfer flavoprotein:ubiquinone oxidoreductase); catalytic/ electron carrier/ electron-transferring-flavoprotein dehydrogenase
At2g43420	260550_at	0.0405211	up	78.692	139.171	1.76855	3beta-hydroxysteroid-dehydrogenase/decarboxylase isoform 3
At2g43430	260552_at	0.0222307	up	92.1017	175.733	1.90803	GLX2-1 (GLYOXALASE 2-1); hydroxyacylglutathione hydrolase
At2g43520	260546_at	0.00482935	up	17.7836	43.0931	2.4232	ATTI2; serine-type endopeptidase inhibitor
At2g43570	260568_at	0.0159525	up	8.38316	62.7718	7.48785	chitinase class 4-like protein
At2g43620	260556_at	0.00652878	up	146.169	2646.21	18.1038	chitinase
At2g43680	260610_at	0.00342877	up	98.8015	581.019	5.88067	IQD14; calmodulin binding
At2g43790	260571_at	0.00492509	up	144.726	481.446	3.32661	ATMPK6 (ARABIDOPSIS THALIANA MAP KINASE 6); MAP kinase/ kinase
At2g43820	260567_at	0.00783895	up	49.476	531.726	10.7471	UGT74F2 (UDP-GLUCOSYLTRANSFERASE 74F2); UDP-glucose:4-aminobenzoate acylglucosyltransferase/ UDP-glucosyltransferase/ UDP-glycosyltransferase/ transferase, transferring glycosyl groups / transferase, transferring hexosyl groups
At2g43970	267214_at	0.00071286	up	719.979	1547.29	2.14908	RNA-binding protein
At2g44010	267226_at	0.00187466	up	6.3639	106.278	16.7001	hypothetical protein
At2g44080	267230_at	0.000482855	up	19.2929	745.011	38.6157	ARL (ARGOS-LIKE)
At2g44100	267236_at	0.00215416	up	782.878	1900.34	2.42738	ATGDI1 (ARABIDOPSIS THALIANA GUANOSINE NUCLEOTIDE DIPHOSPHATE DISSOCIATION INHIBITOR 1); RAB GDP-dissociation inhibitor
At2g44130	267238_at	0.00341981	up	51.9665	140.966	2.71264	F-box/kelch-repeat protein
At2g44180	267189_at	0.000107342	up	235.326	705.682	2.99874	MAP2A (METHIONINE AMINOPEPTIDASE 2A); aminopeptidase/ metalloexopeptidase
At2g44350	267368_at	0.0140278	up	590.545	1226.95	2.07765	ATCS; ATP binding / ATP citrate synthase/ citrate (SI)-synthase
At2g44370	267384_at	0.00269404	up	7.06875	915.064	129.452	cysteine/histidine-rich C1 domain-containing protein
At2g44380	267385_at	0.00556577	up	9.99924	1112.53	111.261	cysteine/histidine-rich C1 domain-containing protein
At2g44420	267369_at	0.0121755	up	23.6064	57.8248	2.44954	protein N-terminal asparagine amidohydrolase family protein
At2g44490	267392_at	0.0268094	up	1398.87	2494.07	1.78292	PEN2 (PENETRATION 2); hydrolase, hydrolyzing O-glycosyl compounds / thioglucosidase
At2g44500	267393_at	0.0035334	up	17.3467	144.823	8.34874	O-fucosyltransferase family protein
At2g44530	267365_at	0.00963491	up	161.575	259.291	1.60477	ribose-phosphate pyrophosphokinase 5
At2g44660	266869_at	0.0440412	up	33.9597	89.9633	2.64912	probable dolichyl pyrophosphate Glc1Man9GlcNAc2 alpha-1,3-glucosyltransferase
At2g44670	266882_at	0.00368777	up	348.504	1061.49	3.04584	hypothetical protein
At2g44680	266881_at	0.0122472	up	66.609	135.32	2.03156	CKB4 (CASEIN KINASE II BETA SUBUNIT 4); protein serine/threonine kinase
At2g44790	266884_at	0.000881751	up	15.6639	1417.97	90.5252	UCC2 (UCLACYANIN 2); copper ion binding / electron carrier
At2g44970	266816_at	0.0130493	up	130.827	273.165	2.08799	alpha/beta-Hydrolases superfamily protein
At2g44980	266130_at	0.0134526	up	24.6961	73.2605	2.96648	SNF2 and helicase domain-containing protein
At2g45010	266137_at	0.00680718	up	106.284	336.869	3.16952	PLAC8 family protein
At2g45140	266103_at	0.00362381	up	110.473	385.244	3.48722	PVA12 (PLANT VAP HOMOLOG 12); structural molecule
At2g45160	266131_at	0.00566335	up	64.7404	138.337	2.13679	protein LOST MERISTEMS 1
At2g45170	266106_at	0.00386205	up	47.8597	485.327	10.1406	AtATG8e; microtubule binding
At2g45210	245136_at	0.00372256	up	17.7786	288.912	16.2506	SAUR-like auxin-responsive protein
At2g45220	245148_at	0.0006149	up	9.95979	3002.77	301.489	putative pectinesterase/pectinesterase inhibitor 17
At2g45320	245132_at	0.0473474	up	33.3484	66.3592	1.98988	hypothetical protein
At2g45330	245131_s_at	0.00463363	up	65.0204	239.826	3.68847	emb1067 (embryo defective 1067); tRNA 2'-phosphotransferase/ transferase, transferring phosphorus-containing groups
At2g45500	267499_at	0.00707333	up	46.9331	162.184	3.45564	AAA-type ATPase-like protein
At2g45510	267500_s_at	0.0278634	up	29.2871	107.103	3.65702	CYP704A1; electron carrier/ heme binding / iron ion binding / monooxygenase/ oxygen binding
At2g45620	267513_at	0.0151409	up	161.617	277.955	1.71984	Nucleotidyltransferase family protein
At2g45660	267509_at	0.0356279	up	127.228	244.994	1.92563	AGL20 (AGAMOUS-LIKE 20); transcription factor
At2g45690	267512_at	0.00123616	up	27.9057	48.6616	1.74379	SSE1 (SHRUNKEN SEED 1)
At2g45810	266896_at	0.0212901	up	189.209	288.486	1.52469	DEAD-box ATP-dependent RNA helicase 6
At2g45910	266911_at	0.00408635	up	39.8404	113.988	2.86111	U-box domain-containing protein 33
At2g45980	266923_at	0.00104711	up	245.785	597.868	2.43249	hypothetical protein
At2g46080	266557_at	0.0117143	up	100.82	204.239	2.02579	hypothetical protein
At2g46150	266596_at	0.0358369	up	9.66758	35.7642	3.69939	late embryogenesis abundant hydroxyproline-rich glycoprotein
At2g46220	266583_at	0.00309163	up	607.136	2087.66	3.43854	hypothetical protein
At2g46260	266580_at	0.00697164	up	59.0854	134.199	2.27126	protein LIGHT-RESPONSE BTB 1
At2g46270	266555_at	0.00177041	up	7.71738	51.9263	6.72849	GBF3 (G-BOX BINDING FACTOR 3); sequence-specific DNA binding / transcription factor
At2g46330	266552_at	0.0175747	up	1269.35	2276.26	1.79325	AGP16 (ARABINOGALACTAN PROTEIN 16)
At2g46400	263783_at	0.0149153	up	19.1199	197.512	10.3302	WRKY46; transcription factor
At2g46440	263776_s_at	0.0181215	up	136.838	329.574	2.4085	ATCNGC3 (CYCLIC NUCLEOTIDE GATED CHANNEL 3); calmodulin binding / cyclic nucleotide binding / ion channel
At2g46490	265451_at	0.0338827	up	104.502	181.859	1.74024	hypothetical protein
At2g46500	265461_at	0.00141049	up	123.015	473.429	3.84856	phosphoinositide 4-kinase gamma 4
At2g46600	265460_at	0.0295513	up	724.707	1821.35	2.51322	Calcium-binding EF-hand family protein
At2g46620	265450_at	0.0267748	up	58.9838	172.981	2.93269	P-loop containing nucleoside triphosphate hydrolases superfamily protein
At2g46750	266712_at	0.0241927	up	7.30889	79.4509	10.8704	D-arabinono-1,4-lactone oxidase-like protein
At2g46900	266734_at	0.00817875	up	107.535	268.515	2.49701	hypothetical protein
At2g47000	266752_at	0.0336225	up	12.3145	110.792	8.99687	ABCB4 (ATP BINDING CASSETTE SUBFAMILY B4); ATPase, coupled to transmembrane movement of substances / xenobiotic-transporting ATPase
At2g47130	266761_at	0.00200813	up	32.401	512.299	15.8112	short-chain dehydrogenase reductase 3a
At2g47140	266737_at	0.0253285	up	6.83614	41.4402	6.06193	short-chain dehydrogenase reductase 3b
At2g47180	263320_at	0.006642	up	13.1128	45.1284	3.44156	AtGolS1 (Arabidopsis thaliana galactinol synthase 1); transferase, transferring glycosyl groups / transferase, transferring hexosyl groups
At2g47190	260581_at	0.00976349	up	10.6221	52.4499	4.93782	MYB2 (MYB DOMAIN PROTEIN 2); DNA binding / calmodulin binding / transcription activator/ transcription factor
At2g47240	260531_at	0.00936956	up	39.5519	67.6623	1.71072	long-chain-fatty-acid--CoA ligase family protein / long-chain acyl-CoA synthetase family protein
At2g47270	260527_at	0.00102095	up	6.47033	208.565	32.2341	transcription factor UPBEAT1
At2g47470	245175_at	0.00892912	up	426.461	907.359	2.12765	UNE5 (UNFERTILIZED EMBRYO SAC 5); protein disulfide isomerase
At2g47550	245151_at	0.0124975	up	7.48785	15.1305	2.02068	probable pectinesterase/pectinesterase inhibitor 20
At2g47560	245171_at	0.00536039	up	13.3987	25.1539	1.87735	RING-H2 finger protein ATL64
At2g47640	266482_at	0.0181237	up	68.7311	137.41	1.99924	small nuclear ribonucleoprotein D2///small nuclear ribonucleoprotein D2
At2g47650	251234_s_at	0.0147094	up	134.482	236.965	1.76206	UXS4 (UDP-XYLOSE SYNTHASE 4); UDP-glucuronate decarboxylase/ catalytic
At2g47730	266461_at	0.0339236	up	849.529	1644.82	1.93616	ATGSTF8 (ARABIDOPSIS THALIANA GLUTATHIONE S-TRANSFERASE PHI 8); glutathione binding / glutathione transferase
At2g47820	266504_at	0.0371862	up	10.8204	16.2665	1.50332	hypothetical protein
At2g47830	266505_at	0.00103293	up	49.4089	97.7369	1.97812	metal tolerance protein C1
At2g48030	265771_at	0.00257436	up	58.095	130.48	2.24598	endonuclease/exonuclease/phosphatase domain-containing protein
At3g01080	259320_at	0.0367317	up	10.6449	33.8978	3.18443	WRKY58; transcription factor
At3g01090	259319_at	0.0339717	up	168.948	275.897	1.63303	AKIN10 (Arabidopsis SNF1 kinase homolog 10); protein binding / protein kinase
At3g01170	259271_at	0.00813841	up	53.9637	171.644	3.18073	ribosomal protein L34e superfamily protein
At3g01175	259316_at	0.00117179	up	8.99401	113.497	12.6192	hypothetical protein
At3g01290	259272_at	5.27202e-05	up	131.988	4328.22	32.7926	SPFH/Band 7/PHB domain-containing membrane-associated protein
At3g01350	259116_at	0.0155203	up	13.2434	49.8866	3.7669	putative peptide/nitrate transporter
At3g01400	258954_at	0.0175709	up	41.443	104.861	2.53025	armadillo/beta-catenin-like repeat-containing protein
At3g01420	258957_at	0.0244493	up	8.27243	23.5169	2.8428	DOX1; lipoxygenase
At3g01430	258953_at	0.0337522	up	9.35935	40.8032	4.35962	hypothetical protein
At3g01470	259165_at	0.000581156	up	292.725	940.815	3.21399	ATHB-1 (ARABIDOPSIS THALIANA HOMEOBOX 1); DNA binding / protein homodimerization/ sequence-specific DNA binding / transcription activator/ transcription factor
At3g01540	259194_at	0.00649029	up	369.274	584.088	1.58172	DRH1 (DEAD BOX RNA HELICASE 1); ATP-dependent RNA helicase/ ATPase
At3g01650	259178_at	0.0086811	up	48.4716	97.0619	2.00245	RGLG1 (RING domain Ligase1); protein binding / zinc ion binding
At3g01720	259191_at	0.00107455	up	61.6065	202.617	3.28889	hypothetical protein
At3g01770	259164_at	0.0462283	up	77.3195	237.445	3.07096	ATBET10 (Arabidopsis thaliana BROMODOMAIN AND EXTRATERMINAL DOMAIN PROTEIN 10); DNA binding
At3g01830	258947_at	0.00160994	up	6.69814	242.666	36.2289	putative calcium-binding protein CML40
At3g01850	258999_at	0.012667	up	101.079	241.288	2.38712	ribulose-phosphate 3-epimerase
At3g01970	258975_at	0.000153025	up	9.20685	585.095	63.55	WRKY45; transcription factor
At3g02040	258856_at	0.00636508	up	14.3683	552.326	38.4408	SRG3 (senescence-related gene 3); glycerophosphodiester phosphodiesterase/ phosphoric diester hydrolase
At3g02070	258855_at	0.00941652	up	51.3201	138.821	2.705	cysteine proteinase-like protein
At3g02140	259076_at	0.0152875	up	9.24322	88.1188	9.53334	TMAC2 (TWO OR MORE ABRES-CONTAINING GENE 2)
At3g02150	259129_at	0.027455	up	33.8727	162.812	4.80658	PTF1 (PLASTID TRANSCRIPTION FACTOR 1); transcription factor
At3g02210	259122_at	0.0308012	up	32.1988	67.6981	2.1025	COBL1 (COBRA-LIKE PROTEIN 1 PRECURSOR)
At3g02230	259077_s_at	0.012163	up	909.69	1644.63	1.8079	RGP1 (REVERSIBLY GLYCOSYLATED POLYPEPTIDE 1); cellulose synthase (UDP-forming)
At3g02240	259120_at	0.00358894	up	5.55293	414.572	74.6583	hypothetical protein
At3g02280	259126_at	0.00857922	up	34.6346	53.2341	1.53702	NADPH-dependent diflavin oxidoreductase ATR3
At3g02340	256326_at	0.0177547	up	80.2621	215.443	2.68425	RING/U-box domain-containing protein
At3g02360	256328_at	0.00519273	up	659.697	1153.4	1.74838	6-phosphogluconate dehydrogenase, decarboxylating 3
At3g02460	258496_at	0.00629333	up	50.3038	211.55	4.20546	RabGAP/TBC domain-containing protein
At3g02470	258500_at	0.00256329	up	1463.63	3337.01	2.27996	CPuORF9 (Conserved peptide upstream open reading frame 9)
At3g02550	258487_at	0.00111028	up	7.73102	72.9685	9.4384	LBD41 (LOB DOMAIN-CONTAINING PROTEIN 41)
At3g02700	258491_at	0.0243304	up	148.792	362.863	2.43872	NC domain-containing protein-related
At3g02740	258615_at	0.000498458	up	165.377	568.411	3.43707	aspartyl protease family protein
At3g02770	258614_at	0.00283203	up	170.003	439.377	2.58453	ribonuclease E inhibitor RraA/Dimethylmenaquinone methyltransferase
At3g02800	257536_at	0.0108457	up	8.73719	50.227	5.74864	atypical dual-specificity phosphatase
At3g02840	258606_at	0.00951211	up	7.82857	52.6017	6.71919	hypothetical protein
At3g02875	258610_at	0.0136167	up	32.3383	115.653	3.57634	ILR1 (IAA-LEUCINE RESISTANT 1); IAA-Leu conjugate hydrolase/ IAA-Phe conjugate hydrolase/ metallopeptidase
At3g02880	258616_at	0.0172521	up	212.604	562.842	2.64737	leucine-rich repeat protein kinase family protein
At3g03000	258617_at	0.0405614	up	16.5976	51.9731	3.13135	putative calcium-binding protein CML18
At3g03120	258876_at	0.00890958	up	27.6177	61.3775	2.22239	ATARFB1C (ADP-ribosylation factor B1C); GTP binding
At3g03150	258845_at	0.0283012	up	1299.9	2168.56	1.66825	hypothetical protein
At3g03310	259057_at	0.0129842	up	58.3653	141.606	2.42621	phospholipase A(1) LCAT3
At3g03330	259051_at	0.0329373	up	114.266	192.009	1.68037	Rossmann-fold NAD(P)-binding domain-containing protein
At3g03380	259048_at	0.0114058	up	10.0082	21.7734	2.17555	DegP7 (DegP protease 7); catalytic/ protein binding / serine-type endopeptidase/ serine-type peptidase
At3g03390	259047_at	0.000184235	up	446.329	688.817	1.54329	DegP7 (DegP protease 7); catalytic/ protein binding / serine-type endopeptidase/ serine-type peptidase
At3g03440	259043_at	0.00654917	up	13.1202	47.3747	3.61082	ARM repeat superfamily protein
At3g03470	259058_at	0.0035827	up	61.9841	940.768	15.1776	CYP89A9; electron carrier/ heme binding / iron ion binding / monooxygenase/ oxygen binding
At3g03490	259052_at	0.0195128	up	85.511	189.023	2.21052	PEX19-1 (peroxin 19-1)
At3g03520	259169_at	0.00850094	up	22.5091	97.386	4.32651	non-specific phospholipase C3
At3g03560	259219_at	0.000669247	up	47.2309	114.639	2.42719	hypothetical protein///copper transporter 1
At3g03570	259168_at	0.0494176	up	69.9664	118.454	1.69301	hypothetical protein
At3g03610	259198_at	0.00745403	up	68.9101	440.093	6.38649	ELMO/CED-12 family protein
At3g03640	259173_at	0.005684	up	168.435	1316.05	7.81336	BGLU25 (BETA GLUCOSIDASE 25); catalytic/ cation binding / hydrolase, hydrolyzing O-glycosyl compounds
At3g03720	259337_at	0.0187094	up	130.406	283.227	2.17189	CAT4 (CATIONIC AMINO ACID TRANSPORTER 4); cationic amino acid transmembrane transporter
At3g03740	259341_at	0.0218415	up	72.1484	119.245	1.65278	ATBPM4 (BTB-POZ and MATH domain 4); protein binding
At3g03870	259340_at	0.00705064	up	47.5697	366.514	7.70478	PYK10; beta-glucosidase/ copper ion binding / fucosidase/ hydrolase, hydrolyzing O-glycosyl compounds
At3g03880	257518_at	0.0174298	up	14.3023	25.5189	1.78426	hypothetical protein
At3g03950	258812_at	0.0198203	up	100.661	174.144	1.73001	protein binding
At3g03990	258811_at	0.0277301	up	391.679	893.995	2.28247	putative strigolactone esterase D14
At3g04010	258805_at	0.0196389	up	21.4176	119.846	5.59569	O-glycosyl hydrolases family 17 protein
At3g04060	258813_at	6.94271e-05	up	11.2687	211.148	18.7375	anac046 (Arabidopsis NAC domain containing protein 46); transcription factor
At3g04070	258809_at	0.00326465	up	10.6811	1701.89	159.336	anac047 (Arabidopsis NAC domain containing protein 47); transcription factor
At3g04090	258584_at	0.0151546	up	403.808	1078.11	2.66986	SIP1A (SMALL AND BASIC INTRINSIC PROTEIN 1A); water channel
At3g04110	258566_at	0.0166505	up	45.3311	170.967	3.77153	GLR1.1 (GLUTAMATE RECEPTOR 1.1); cation channel/ intracellular ligand-gated ion channel
At3g04320	258586_s_at	0.00233549	up	5.704	16.2864	2.85526	Kunitz family trypsin and protease inhibitor protein///Kunitz family trypsin and protease inhibitor protein
At3g04350	258565_at	0.000416746	up	53.9615	193.113	3.57872	hypothetical protein
At3g04560	258801_at	0.0103885	up	58.0634	139.859	2.40873	hypothetical protein
At3g04640	258792_at	0.0138558	up	30.7166	292.827	9.5332	glycine-rich protein
At3g04720	258791_at	0.0150319	up	458.417	3010.35	6.56683	PR4 (PATHOGENESIS-RELATED 4); chitin binding
At3g04780	258793_at	0.0390399	up	122.04	278.337	2.28071	hypothetical protein
At3g04880	259100_at	0.00630249	up	70.4661	132.97	1.887	DRT102 (DNA-DAMAGE-REPAIR/TOLERATION 2)
At3g05010	259099_at	0.0117306	up	171.802	375.62	2.18636	candidate G-protein coupled receptor 2
At3g05090	259313_at	0.0018023	up	148.734	371.358	2.49679	protein lateral root stimulator 1
At3g05165	259310_s_at	0.000528145	up	206.965	571.964	2.76357	sugar transporter ERD6-like 10///Major facilitator superfamily protein
At3g05200	259312_at	0.00287829	up	81.4039	879.118	10.7995	ATL6; protein binding / zinc ion binding
At3g05210	259304_at	0.00168763	up	56.1431	136.319	2.42805	ERCC1; 5'-flap endonuclease
At3g05250	259356_at	0.0017448	up	28.2245	83.5177	2.95905	RING/U-box superfamily protein
At3g05290	259306_at	0.015994	up	54.5627	114.726	2.10264	PNC1 (PEROXISOMAL ADENINE NUCLEOTIDE CARRIER 1); ADP transmembrane transporter/ ATP transmembrane transporter/ binding
At3g05360	259297_at	0.00352152	up	7.35888	48.809	6.63266	AtRLP30 (Receptor Like Protein 30); kinase/ protein binding
At3g05500	259105_at	0.00878406	up	184.681	705.965	3.82262	Rubber elongation factor protein
At3g05530	259114_at	0.00657717	up	611.881	1286.31	2.10222	RPT5A (REGULATORY PARTICLE TRIPLE-A ATPASE 5A); ATPase/ calmodulin binding
At3g05570	259110_at	0.0434396	up	11.376	18.5029	1.62648	hypothetical protein
At3g05580	259109_at	0.0343847	up	27.2757	76.2625	2.79599	serine/threonine-protein phosphatase PP1 isozyme 9
At3g05630	258887_at	0.0321147	up	9.8644	18.9938	1.92549	PLDP2; phospholipase D
At3g05660	258893_at	0.0104755	up	29.1757	117.57	4.02973	AtRLP33 (Receptor Like Protein 33); kinase/ protein binding
At3g05710	258896_at	0.000492863	up	51.6152	80.6063	1.56168	SYP43 (SYNTAXIN OF PLANTS 43); SNAP receptor
At3g05830	258744_at	0.0021486	up	11.2817	23.4118	2.07519	alpha-helical IF-like protein
At3g05970	258563_at	0.00146539	up	512.635	1441.11	2.81118	LACS6 (long-chain acyl-CoA synthetase 6); long-chain-fatty-acid-CoA ligase
At3g06070	258468_at	0.0392169	up	47.7801	107.992	2.26018	hypothetical protein
At3g06080	258472_at	0.000515036	up	73.4378	240.419	3.27377	hypothetical protein
At3g06170	256387_at	0.022713	up	230.95	511.818	2.21615	Serinc-domain containing serine and sphingolipid biosynthesis protein
At3g06190	256403_at	0.0242107	up	71.089	110.501	1.55441	BPM2 (BTB-POZ AND MATH DOMAIN 2); protein binding
At3g06240	256399_at	0.0283788	up	70.251	119.903	1.70679	F-box/kelch-repeat protein
At3g06300	258852_at	0.008248	up	59.1123	306.852	5.19101	AT-P4H-2 (A. THALIANA P4H ISOFORM 2); oxidoreductase, acting on paired donors, with incorporation or reduction of molecular oxygen, 2-oxoglutarate as one donor, and incorporation of one atom each of oxygen into both donors / procollagen-proline 4-dioxygen
At3g06350	258908_at	0.00122608	up	345.378	1045.74	3.02783	MEE32 (MATERNAL EFFECT EMBRYO ARREST 32); 3-dehydroquinate dehydratase/ NADP or NADPH binding / binding / catalytic/ shikimate 5-dehydrogenase
At3g06380	258906_at	0.00291478	up	93.9074	301.156	3.20695	ATTLP9 (TUBBY-LIKE PROTEIN 9); phosphoric diester hydrolase/ protein binding / transcription factor
At3g06420	258880_at	0.0041309	up	21.3336	81.3592	3.81367	ATG8H (autophagy 8h); microtubule binding
At3g06470	258911_at	0.0438848	up	92.8715	169.13	1.82112	GNS1/SUR4 membrane protein family
At3g06480	258910_at	0.0110433	up	47.9995	75.6742	1.57656	DEAD-box ATP-dependent RNA helicase 40
At3g06490	258516_at	0.0178369	up	5.74211	10.8373	1.88734	MYB108 (myb domain protein 108); DNA binding / transcription factor
At3g06540	258536_at	0.010412	up	56.6305	124.895	2.20544	Rab escort protein
At3g06720	258531_at	0.00657212	up	111.523	183.181	1.64254	IMPA-1 (IMPORTIN ALPHA ISOFORM 1); binding / protein transporter
At3g06780	258501_at	0.0236422	up	84.6623	301.044	3.55582	glycine-rich protein
At3g06810	258524_at	1.80274e-05	up	97.2949	246.565	2.53421	IBR3 (IBA-RESPONSE 3); acyl-CoA dehydrogenase/ oxidoreductase
At3g06850	258527_at	0.00499904	up	109.875	1331.76	12.1207	BCE2; acetyltransferase/ alpha-ketoacid dehydrogenase/ dihydrolipoamide branched chain acyltransferase
At3g06860	258555_at	0.000234537	up	136.316	594.675	4.36248	MFP2 (MULTIFUNCTIONAL PROTEIN 2); 3-hydroxyacyl-CoA dehydrogenase/ enoyl-CoA hydratase
At3g06890	258551_at	0.0177444	up	15.4419	46.0677	2.98328	hypothetical protein
At3g06960	258553_at	0.00287992	up	92.2535	180.586	1.9575	PDE320 (PIGMENT DEFECTIVE 320)
At3g07040	258544_at	0.0371251	up	48.3211	89.2659	1.84735	RPM1 (RESISTANCE TO P. SYRINGAE PV MACULICOLA 1); nucleotide binding / protein binding
At3g07350	259015_at	0.0219315	up	26.498	190.409	7.1858	hypothetical protein
At3g07370	259019_at	0.00161346	up	25.1424	90.5674	3.60218	CHIP (CARBOXYL TERMINUS OF HSC70-INTERACTING PROTEIN); ubiquitin-protein ligase
At3g07390	259018_at	0.0137266	up	291.611	1992.31	6.83208	AIR12; extracellular matrix structural constituent
At3g07560	259068_at	0.00425516	up	201.685	627.749	3.11252	PEX13 (PEROXIN 13); protein binding
At3g07565	259243_at	0.00744375	up	68.748	154.36	2.2453	hypothetical protein
At3g07570	259247_at	0.0320759	up	119.042	259.394	2.17902	Cytochrome b561/ferric reductase transmembrane with DOMON related domain
At3g07600	259251_at	0.00289019	up	5.33091	15.5291	2.91303	heavy-metal-associated domain-containing protein
At3g07680	259256_at	0.00824041	up	425.527	929.594	2.18457	p24 subfamily beta 2
At3g07690	259255_at	0.0148228	up	23.7858	85.1498	3.57986	6-phosphogluconate dehydrogenase-like protein
At3g07700	259226_at	0.0094557	up	194.836	747.347	3.83578	ABC1 kinase
At3g07760	259257_at	0.00680983	up	123.904	331.326	2.67406	Sterile alpha motif (SAM) domain-containing protein
At3g07780	259230_at	0.000959659	up	64.3603	224.476	3.4878	OBE1 (OBERON1); protein binding / zinc ion binding
At3g07790	259249_at	0.00844606	up	128.626	245.304	1.90711	DGCR14-like protein
At3g07870	258647_at	0.0031864	up	64.2256	314.557	4.89769	F-box protein
At3g08650	258693_at	0.00178347	up	320.508	637.496	1.98902	putative zinc transporter
At3g08690	258678_at	0.00420448	up	116.979	495.82	4.23855	UBC11 (UBIQUITIN-CONJUGATING ENZYME 11); ubiquitin-protein ligase
At3g08720	258682_at	0.0110351	up	13.8261	144.95	10.4838	S6K2 (ARABIDOPSIS THALIANA SERINE/THREONINE PROTEIN KINASE 2); kinase/ protein kinase
At3g08760	258683_at	0.013602	up	135.527	370.08	2.73067	ATSIK; ATP binding / kinase/ protein kinase/ protein tyrosine kinase
At3g08780	258668_at	0.0284736	up	32.1061	48.2692	1.50343	hypothetical protein
At3g08850	258994_at	0.0264824	up	41.3594	115.003	2.78059	RAPTOR1; nucleotide binding / protein binding
At3g08870	258982_at	0.0100218	up	26.6152	148.291	5.57167	concanavalin A-like lectin protein kinase family protein
At3g08960	258985_at	0.0226427	up	10.1425	16.7391	1.6504	ARM repeat superfamily protein
At3g08970	258984_at	0.00198093	up	7.60053	48.117	6.33074	ATERDJ3A; oxidoreductase
At3g09010	259213_at	0.0214305	up	27.0739	100.484	3.71147	protein kinase
At3g09020	259211_at	0.0011399	up	10.5589	220.635	20.8956	alpha 1,4-glycosyltransferase family protein
At3g09030	259205_at	0.0355858	up	23.9451	56.7315	2.36923	BTB/POZ domain-containing protein
At3g09100	259202_at	0.0174365	up	35.3573	89.4244	2.52916	mRNA capping enzyme family protein
At3g09180	259212_at	0.0030877	up	85.967	174.335	2.02793	hypothetical protein
At3g09270	259040_at	0.00385814	up	8.97358	525.849	58.5997	ATGSTU8 (GLUTATHIONE S-TRANSFERASE TAU 8); glutathione transferase
At3g09320	258978_at	0.0110891	up	56.6676	135.484	2.39085	putative S-acyltransferase
At3g09390	259008_at	0.00434531	up	2999.37	6514.49	2.17195	MT2A (METALLOTHIONEIN 2A); copper ion binding
At3g09410	259033_at	0.0194992	up	15.6406	108.573	6.94176	pectinacetylesterase family protein
At3g09470	258705_at	0.0351929	up	143.735	272.102	1.89309	Major facilitator superfamily protein
At3g09490	257535_at	0.0058762	up	15.5323	61.8448	3.98168	tetratricopeptide repeat domain-containing protein
At3g09570	258706_at	0.00951356	up	159.828	359.564	2.2497	lung seven transmembrane receptor family protein
At3g09690	258698_at	0.0299639	up	51.1624	78.99	1.5439	alpha/beta-Hydrolases superfamily protein
At3g09735	258713_at	0.0218697	up	146.975	348.139	2.36869	DNA-binding protein S1FA3
At3g09740	258717_at	0.0169507	up	224.8	359.131	1.59756	SYP71 (SYNTAXIN OF PLANTS 71); protein transporter
At3g09830	258650_at	0.0031461	up	78.8846	377.243	4.78221	protein kinase family protein
At3g09840	258649_at	0.00153973	up	1128.06	2952.72	2.61751	CDC48 (CELL DIVISION CYCLE 48); ATPase/ identical protein binding
At3g09940	258941_at	0.0100079	up	9.33813	174.928	18.7327	MDHAR (MONODEHYDROASCORBATE REDUCTASE); monodehydroascorbate reductase (NADH)
At3g09960	258942_at	0.0160782	up	11.0845	56.9327	5.13625	calcineurin-like metallo-phosphoesterase-like protein
At3g10020	258939_at	0.00518241	up	196.16	854.465	4.35595	hypothetical protein
At3g10120	258935_at	0.000199398	up	6.61764	100.369	15.1669	hypothetical protein
At3g10190	259143_at	0.0286715	up	11.221	19.7691	1.76179	putative calcium-binding protein CML36
At3g10210	259152_at	0.0448781	up	48.2657	83.1151	1.72203	SEC14 cytosolic factor family protein / phosphoglyceride transfer family protein
At3g10250	259153_at	0.0377003	up	34.5326	131.914	3.81998	hypothetical protein
At3g10300	259137_at	0.0179784	up	78.2676	271.922	3.47426	putative calcium-binding protein CML49
At3g10320	259150_at	0.00396907	up	8.58876	65.1059	7.58036	Glycosyltransferase family 61 protein
At3g10420	258925_at	0.00626607	up	276.965	868.299	3.13505	protein seedling plastid development 1
At3g10500	258921_at	0.0134264	up	97.7536	475.114	4.86032	anac053 (Arabidopsis NAC domain containing protein 53); transcription factor
At3g10640	258915_at	0.00473833	up	53.9486	314.545	5.83045	VPS60.1
At3g10740	258774_at	0.000857541	up	200.157	1386.24	6.92576	ASD1 (ALPHA-L-ARABINOFURANOSIDASE 1); alpha-N-arabinofuranosidase/ hydrolase, acting on glycosyl bonds / xylan 1,4-beta-xylosidase
At3g10770	258771_at	0.00402703	up	336.006	729.69	2.17166	Single-stranded nucleic acid binding R3H protein
At3g10800	258759_at	0.0165169	up	88.4774	396.668	4.48327	BZIP28; DNA binding / transcription factor
At3g10930	256442_at	0.0147503	up	6.15219	83.6633	13.5989	hypothetical protein
At3g10980	256433_at	0.00836745	up	114.71	2009.61	17.519	SAG20 (SENESCENCE ASSOCIATED GENE 20)
At3g11080	256428_at	0.00439017	up	5.67357	17.1836	3.02872	AtRLP35 (Receptor Like Protein 35); kinase/ protein binding
At3g11100	256413_at	0.00597385	up	28.5341	72.2301	2.53136	sequence-specific DNA binding transcription factor
At3g11230	256256_at	0.0286309	up	155.283	411.218	2.64819	Yippee family putative zinc-binding protein
At3g11330	256251_at	0.00947442	up	35.5038	101.489	2.85855	ras group-related LRR 9 protein
At3g11340	256252_at	0.0357947	up	12.3157	117.755	9.56134	UDP-dependent glycosyltransferase 76B1
At3g11440	259283_at	0.0198572	up	23.3044	36.357	1.56009	MYB65 (MYB DOMAIN PROTEIN 65); DNA binding / transcription factor
At3g11530	259236_at	0.0113035	up	118.221	231.301	1.95651	vacuolar protein sorting 55 family protein
At3g11540	259259_at	0.028693	up	91.1727	146.152	1.60302	SPY (SPINDLY); protein N-acetylglucosaminyltransferase/ protein binding / transferase, transferring glycosyl groups
At3g11580	259293_at	0.00823217	up	16.3004	47.5103	2.91468	AP2/B3-like transcriptional factor family protein
At3g11690	259103_at	0.00701053	up	13.6062	136.027	9.99742	hypothetical protein
At3g11730	258730_at	0.00208425	up	100.179	169.841	1.69538	ATFP8; GTP binding / GTP-dependent protein binding / myosin XI tail binding
At3g11780	258788_at	0.00296186	up	314.131	1506.86	4.79693	MD-2-related lipid recognition domain-containing protein
At3g11820	258786_at	0.0179419	up	145.576	684.379	4.70119	SYP121 (SYNTAXIN OF PLANTS 121); SNAP receptor/ protein anchor
At3g11840	258787_at	0.00163641	up	11.8115	89.9987	7.61958	PUB24 (PLANT U-BOX 24); binding / ubiquitin-protein ligase
At3g11880	258731_at	0.00212148	up	88.0261	215.644	2.44977	hypothetical protein
At3g11930	258727_at	0.0278374	up	771.706	2010.01	2.60463	universal stress protein-like protein
At3g12030	256637_at	0.0345853	up	103.228	159.472	1.54485	hypothetical protein
At3g12040	256664_at	0.0399622	up	14.4725	50.5195	3.49073	DNA-3-methyladenine glycosylase
At3g12090	256273_at	0.0015175	up	18.9745	54.0025	2.84605	TET6 (TETRASPANIN6)
At3g12100	256272_at	0.000151675	up	96.3783	221.794	2.30128	metal tolerance protein 5
At3g12150	256262_at	0.0403925	up	28.5913	66.9725	2.3424	hypothetical protein
At3g12230	256289_s_at	0.00338565	up	5.70849	32.7891	5.74393	scpl14 (serine carboxypeptidase-like 14); serine-type carboxypeptidase
At3g12300	256270_at	0.0188852	up	53.7579	130.305	2.42392	hypothetical protein
At3g12320	256266_at	0.00742877	up	14.5529	30.1952	2.07485	hypothetical protein
At3g12350	256236_at	0.00589262	up	58.1094	114.914	1.97755	F-box protein
At3g12360	256233_at	0.00595607	up	148.433	388.581	2.61789	ITN1 (INCREASED TOLERANCE TO NACL); protein binding
At3g12400	256238_at	0.00624198	up	82.986	236.713	2.85245	ELC; ubiquitin binding
At3g12480	256258_at	0.00134577	up	67.1214	121.363	1.80812	NF-YC11 (NUCLEAR FACTOR Y, SUBUNIT C11); DNA binding / transcription factor
At3g12490	256235_at	0.0127049	up	582.288	1051.31	1.80548	cysteine protease inhibitor, putative / cystatin, putative
At3g12500	256243_at	0.0152637	up	8.54786	82.4088	9.64087	ATHCHIB (ARABIDOPSIS THALIANA BASIC CHITINASE); chitinase
At3g12570	256232_at	0.000226776	up	143.833	383.924	2.66922	FYD
At3g12580	256245_at	0.0119183	up	32.058	195.967	6.1129	HSP70 (heat shock protein 70); ATP binding
At3g12620	256279_at	0.0234353	up	163.392	253.772	1.55314	putative protein phosphatase 2C 38
At3g12630	256231_at	0.00457659	up	444.532	1262.06	2.83908	E3 ligase SAP5
At3g12730	257698_at	0.0143874	up	16.1131	39.8125	2.47082	myb family transcription factor
At3g12740	257700_at	0.00416028	up	455.106	1454.33	3.19557	ALIS1 (ALA-INTERACTING SUBUNIT 1); phospholipid transporter
At3g12760	257705_at	0.0273573	up	364.587	724.011	1.98584	hypothetical protein
At3g12800	257687_at	0.0477516	up	262.142	456.309	1.7407	SDRB (SHORT-CHAIN DEHYDROGENASE-REDUCTASE B); binding / catalytic/ oxidoreductase
At3g12830	257690_at	0.0166867	up	15.9248	77.8663	4.88963	SAUR-like auxin-responsive protein
At3g13050	257861_at	0.0028903	up	65.7418	162.924	2.47824	nicotinate transporter
At3g13062	257860_at	0.00856665	up	102.894	773.282	7.51529	polyketide cyclase/dehydrase and lipid transport superfamily protein
At3g13090	257184_at	0.0455116	up	11.1849	29.873	2.67083	ATMRP8; ATPase, coupled to transmembrane movement of substances
At3g13100	257185_at	0.00768346	up	7.71761	143.329	18.5717	ATMRP7; ATPase, coupled to transmembrane movement of substances
At3g13110	257194_at	0.0437941	up	388.102	583.232	1.50278	ATSERAT2;2 (SERINE ACETYLTRANSFERASE 2;2); serine O-acetyltransferase
At3g13130	257186_at	0.0114681	up	5.78293	10.2594	1.77408	hypothetical protein
At3g13200	257192_at	0.0107531	up	183.346	464.441	2.53315	EMB2769 (EMBRYO DEFECTIVE 2769)
At3g13210	257182_s_at	0.0499515	up	7.02038	15.3868	2.19173	putative crooked neck protein / cell cycle protein///putative crooked neck protein / cell cycle protein
At3g13225	257653_at	0.047149	up	17.6384	27.883	1.58081	WW domain-containing protein
At3g13235	257657_at	0.00559792	up	176.342	294.928	1.67248	DNA damage-inducible protein 1
At3g13310	257654_at	0.00867364	up	111.854	591.22	5.28566	chaperone DnaJ-domain containing protein
At3g13330	257708_at	0.00353031	up	149.955	543.609	3.62514	proteasome activating protein 200
At3g13350	257655_at	0.0340918	up	29.7945	50.4746	1.69409	high mobility group B protein 10
At3g13380	256981_at	0.00393854	up	27.124	244.345	9.00843	BRL3 (BRI1-LIKE 3); ATP binding / protein binding / protein kinase/ protein serine/threonine kinase
At3g13430	256958_at	0.0105266	up	59.3225	220.007	3.70866	RING/U-box superfamily protein
At3g13445	256961_at	0.0166571	up	54.4697	100.27	1.84083	TBP1 (TATA BINDING PROTEIN 1); DNA binding / RNA polymerase II transcription factor/ binding
At3g13450	256965_at	0.00343838	up	88.0495	876.179	9.95099	DIN4 (DARK INDUCIBLE 4); 3-methyl-2-oxobutanoate dehydrogenase (2-methylpropanoyl-transferring)/ catalytic
At3g13460	256982_at	0.0122421	up	288.326	658.711	2.28461	ECT2; protein binding
At3g13550	256954_at	0.00283652	up	60.775	104.727	1.7232	FUS9 (FUSCA 9); protein binding / ubiquitin-protein ligase
At3g13610	256647_at	0.000280565	up	10.1064	488.03	48.2891	feruloyl CoA ortho-hydroxylase 1
At3g13672	256789_at	0.0394026	up	6.66904	21.339	3.1997	seven in absentia (SINA) domain-containing protein
At3g13710	256771_at	0.00797959	up	12.5515	132.578	10.5627	PRA1.F4 (PRENYLATED RAB ACCEPTOR 1.F4)
At3g13720	256785_at	0.0291015	up	274.029	453.88	1.65632	PRA8
At3g13790	256787_at	0.000109958	up	134.716	4596.38	34.119	ATBFRUCT1; beta-fructofuranosidase/ hydrolase, hydrolyzing O-glycosyl compounds
At3g13810	257610_at	0.0131789	up	35.4618	118.152	3.33183	AtIDD11 (Arabidopsis thaliana Indeterminate(ID)-Domain 11); nucleic acid binding / transcription factor/ zinc ion binding
At3g13910	258201_at	0.00720643	up	23.4938	276.177	11.7553	hypothetical protein
At3g13950	258203_at	0.00267081	up	6.75715	339.694	50.2717	hypothetical protein
At3g14010	258206_at	0.00828867	up	235.134	365.54	1.5546	CID4 (CTC-Interacting Domain 4); protein binding
At3g14050	258207_at	0.0492934	up	83.1668	738.248	8.87672	RSH2 (RELA-SPOT HOMOLOG 2); GTP diphosphokinase
At3g14060	258209_at	0.025255	up	13.484	82.9225	6.1497	GAPC1 (GLYCERALDEHYDE-3-PHOSPHATE DEHYDROGENASE C SUBUNIT 1); glyceraldehyde-3-phosphate dehydrogenase (phosphorylating)/ glyceraldehyde-3-phosphate dehydrogenase
At3g14075	257006_at	0.020394	up	60.6041	117.053	1.93144	Mono-/di-acylglycerol lipase, N-terminal;Lipase, class 3
At3g14090	257010_at	0.0132031	up	64.9701	189.238	2.91269	ATEXO70D3 (exocyst subunit EXO70 family protein D3); protein binding
At3g14230	258366_at	0.00888316	up	131.949	509.996	3.86509	RAP2.2; DNA binding / transcription factor
At3g14280	258362_at	0.001662	up	7.35842	161.776	21.9851	hypothetical protein
At3g14430	257279_at	0.023806	up	151.395	520.396	3.43733	hypothetical protein
At3g14470	257277_at	0.00902434	up	16.0215	75.2308	4.69563	NB-ARC domain-containing disease resistance protein
At3g14595	258092_at	0.0491108	up	317.732	490.085	1.54245	ribosomal protein L18ae family protein
At3g14610	258110_at	0.00188304	up	8.70969	57.6164	6.6152	CYP72A7; electron carrier/ heme binding / iron ion binding / monooxygenase/ oxygen binding
At3g14700	258117_at	0.0203274	up	8.7533	19.6919	2.24965	SART-1 family protein
At3g14770	256548_at	0.0208932	up	36.0602	138.421	3.83861	bidirectional sugar transporter SWEET2
At3g14840	256547_at	0.0291874	up	533.35	1102.68	2.06746	leucine-rich repeat transmembrane protein kinase
At3g14920	257209_at	0.0168348	up	50.3566	116.264	2.30881	peptide-N4-(N-acetyl-beta-glucosaminyl)asparagine amidase A protein
At3g14990	257216_at	0.0298056	up	210.016	1227.88	5.84661	protein DJ-1-like A
At3g15060	257235_at	0.0133877	up	41.5237	120.919	2.91205	AtRABA1g (Arabidopsis Rab GTPase homolog A1g); GTP binding
At3g15070	257215_at	0.00649107	up	35.5132	127.776	3.598	RING/U-box superfamily protein
At3g15260	257050_at	0.0329514	up	89.7641	159.783	1.78003	putative protein phosphatase 2C 39
At3g15300	257105_at	0.030463	up	11.0919	20.2762	1.82802	VQ motif-containing protein
At3g15351	257055_at	0.0202484	up	31.0912	62.9449	2.02453	hypothetical protein
At3g15355	258382_at	0.0271217	up	14.2876	33.3366	2.33326	UBC25 (UBIQUITIN-CONJUGATING ENZYME 25); small conjugating protein ligase
At3g15430	258401_at	0.0138638	up	157.573	374.505	2.37671	regulator of chromosome condensation 1
At3g15450	258402_at	0.00193721	up	226.238	6899.44	30.4964	aluminum induced protein with YGL and LRDR motif
At3g15500	258395_at	0.00819191	up	15.6284	234.315	14.9929	ANAC055 (ARABIDOPSIS NAC DOMAIN CONTAINING PROTEIN 55); transcription factor
At3g15510	258385_at	0.0442119	up	14.0067	49.2653	3.51728	ATNAC2 (ARABIDOPSIS NAC DOMAIN CONTAINING PROTEIN 2); transcription factor
At3g15530	258394_at	0.00253668	up	111.154	309.466	2.78413	S-adenosyl-L-methionine-dependent methyltransferases superfamily protein
At3g15580	257293_at	0.00501636	up	418.404	1238.08	2.95905	APG8H (AUTOPHAGY 8H); APG8 activating enzyme/ APG8-specific protease/ Atg8 ligase/ microtubule binding
At3g15610	258272_at	0.0323359	up	177.306	290.989	1.64117	transducin/WD40 domain-containing protein
At3g15620	258227_at	0.0258435	up	13.8058	51.7191	3.74618	UVR3 (UV REPAIR DEFECTIVE 3); DNA (6-4) photolyase
At3g15630	258225_at	0.0306435	up	100.092	1775.49	17.7386	hypothetical protein
At3g15710	258276_at	0.0418369	up	316.057	478.356	1.51351	peptidase S24/S26A/S26B/S26C family protein
At3g15760	258275_at	0.0129025	up	23.794	215.686	9.06472	hypothetical protein
At3g15770	258262_at	0.00564056	up	20.7647	172.629	8.31355	hypothetical protein
At3g15810	258251_at	0.0174089	up	104.918	438.099	4.17562	hypothetical protein
At3g15820	258249_s_at	0.00598498	up	43.9052	146.799	3.34355	phosphatidic acid phosphatase-related protein///phosphatidylcholine:diacylglycerol cholinephosphotransferase
At3g16150	258338_at	0.0143972	up	19.9785	50.853	2.54538	probable isoaspartyl peptidase/L-asparaginase 2
At3g16190	258052_at	0.0375743	up	108.216	195.612	1.80761	Isochorismatase family protein
At3g16220	258049_at	0.00384775	up	111.328	239.216	2.14875	putative eukaryotic LigT protein
At3g16530	257206_at	0.0048514	up	445.589	924.773	2.07539	legume lectin-like protein
At3g16640	258433_at	0.0145842	up	2319.91	5196.36	2.2399	TCTP (TRANSLATIONALLY CONTROLLED TUMOR PROTEIN)
At3g16740	258435_at	0.00658947	up	49.511	82.9359	1.6751	F-box/kelch-repeat protein
At3g16770	258434_at	0.00255497	up	346.833	6689.53	19.2875	ATEBP (ETHYLENE-RESPONSIVE ELEMENT BINDING PROTEIN); DNA binding / protein binding / transcription activator/ transcription factor
At3g16785	258430_at	0.00600447	up	64.2361	181.173	2.82042	PLDP1 (PHOSPHOLIPASE D P1); phospholipase D
At3g16830	257553_at	0.021155	up	64.7975	206.296	3.1837	TPR2 (TOPLESS-RELATED 2)
At3g16857	256790_at	0.00350948	up	29.1639	197.577	6.77473	ARR1 (ARABIDOPSIS RESPONSE REGULATOR 1); transcription factor/ two-component response regulator
At3g16860	256763_at	0.0236287	up	10.7444	52.6872	4.90368	COBL8 (COBRA-LIKE PROTEIN 8 PRECURSOR)
At3g16990	257888_at	0.0207681	up	62.1028	155.755	2.50802	heme oxygenase-like, multi-helical protein
At3g17000	257893_at	0.0163784	up	112.666	307.207	2.72671	UBC32 (ubiquitin-conjugating enzyme 32); ubiquitin-protein ligase
At3g17020	257892_at	0.00121398	up	1379.64	2648.69	1.91984	Adenine nucleotide alpha hydrolases-like superfamily protein
At3g17150	257878_at	0.00423326	up	6.92688	13.2727	1.91612	plant invertase/pectin methylesterase inhibitor superfamily protein///putative pectinesterase inhibitor
At3g17250	258440_at	0.0295384	up	37.1333	62.3336	1.67865	putative protein phosphatase 2C 43
At3g17410	258463_at	0.000147277	up	254.788	1046.38	4.10688	putative serine/threonine protein kinase
At3g17690	258377_at	0.00212158	up	11.2639	57.4749	5.10258	ATCNGC19; calmodulin binding / cyclic nucleotide binding / ion channel
At3g17700	258351_at	0.000426548	up	67.1324	250.703	3.73445	CNBT1 (CYCLIC NUCLEOTIDE-BINDING TRANSPORTER 1); calmodulin binding / cyclic nucleotide binding / ion channel
At3g17770	257866_at	0.0264149	up	89.5557	308.922	3.4495	dihydroxyacetone kinase
At3g17790	258158_at	3.6832e-08	up	12.9275	347.962	26.9165	PAP17; acid phosphatase/ phosphatase/ protein serine/threonine phosphatase
At3g17800	258188_at	0.00349763	up	353.373	1008.15	2.85292	hypothetical protein
At3g17810	258162_at	0.00599228	up	130.831	581.84	4.44726	putative dihydropyrimidine dehydrogenase
At3g17880	258219_at	0.0052389	up	153.675	244.594	1.59164	ATTDX (TETRATICOPEPTIDE DOMAIN-CONTAINING THIOREDOXIN); oxidoreductase, acting on sulfur group of donors, disulfide as acceptor / protein binding
At3g18035	258141_at	0.00212267	up	197.646	330.71	1.67324	HON4; DNA binding
At3g18230	257060_at	0.000493625	up	41.2243	127.133	3.08394	Octicosapeptide/Phox/Bem1p family protein
At3g18250	257061_at	0.00206971	up	13.3573	2886.81	216.122	putative membrane lipoprotein
At3g18350	257733_at	0.00852244	up	31.7122	55.3773	1.74624	hypothetical protein
At3g18430	257731_at	0.0036748	up	135.392	219.685	1.62259	EF-hand, calcium binding motif-containing protein
At3g18560	256799_at	0.0114858	up	8.61873	167.109	19.389	hypothetical protein
At3g18690	257751_at	0.0100511	up	44.9911	178.036	3.95714	MKS1 (MAP kinase substrate 1); protein binding
At3g18770	257802_at	0.0207275	up	18.7854	54.0187	2.87557	Autophagy-related protein 13
At3g18920	256948_at	0.00258718	up	24.8038	92.2285	3.71832	RING-H2 finger protein ATL65
At3g18930	256917_at	0.0104528	up	15.1862	53.7989	3.5426	RING-H2 finger protein ATL65
At3g18980	256920_at	0.0129446	up	67.76	123.652	1.82485	EIN2 targeting protein1
At3g19010	256922_at	0.00922675	up	176.189	1714.58	9.73148	2-oxoglutarate (2OG) and Fe(II)-dependent oxygenase superfamily protein
At3g19130	257037_at	0.0174846	up	196.084	338.932	1.72851	ATRBP47B (RNA-binding protein 47B); RNA binding
At3g19190	257025_at	0.0410028	up	64.9813	171.703	2.64234	unknown protein
At3g19260	257038_at	0.00525291	up	114.592	441.992	3.85709	LOH2 (LAG ONE HOMOLOGUE 2)
At3g19280	257031_at	0.0243855	up	24.9011	37.4897	1.50554	FUT11 (FUCOSYLTRANSFERASE 11); 4-galactosyl-N-acetylglucosaminide 3-alpha-L-fucosyltransferase/ fucosyltransferase/ transferase, transferring glycosyl groups
At3g19290	258026_at	0.0468261	up	51.885	131.354	2.53164	ABF4 (ABRE BINDING FACTOR 4); DNA binding / protein binding / transcription activator/ transcription factor
At3g19390	258005_at	0.000842173	up	8.79644	479.869	54.5527	Granulin repeat cysteine protease family protein
At3g19420	258007_at	0.0146324	up	180.342	441.178	2.44634	ATPEN2 (ARABIDOPSIS THALIANA PTEN 2); phosphatase/ protein tyrosine phosphatase
At3g19450	258023_at	0.0120537	up	142.304	485.043	3.4085	ATCAD4; cinnamyl-alcohol dehydrogenase
At3g19520	256568_at	0.0120152	up	84.2387	192.308	2.28289	hypothetical protein
At3g19540	256570_at	0.0102019	up	57.8861	116.992	2.02107	hypothetical protein
At3g19550	256569_at	0.0385302	up	12.8318	61.2476	4.77312	hypothetical protein
At3g19580	257022_at	0.00310895	up	11.3868	168.209	14.7723	AZF2 (ARABIDOPSIS ZINC-FINGER PROTEIN 2); DNA binding / nucleic acid binding / transcription factor/ transcription repressor/ zinc ion binding
At3g19660	257074_at	0.00478578	up	16.1829	195.92	12.1066	hypothetical protein
At3g19770	257989_at	0.0164804	up	64.1428	108.812	1.6964	VPS9A; Rho guanyl-nucleotide exchange factor
At3g19860	257990_at	0.0429276	up	112.027	179.121	1.59891	transcription factor bHLH121
At3g19900	257965_at	0.0102551	up	158.276	325.435	2.05612	hypothetical protein
At3g19910	257967_at	0.016252	up	126.619	549.038	4.33615	E3 ubiquitin ligase BIG BROTHER-like protein
At3g19930	257939_at	0.0024723	up	222.704	2130.67	9.56727	STP4 (SUGAR TRANSPORTER 4); carbohydrate transmembrane transporter/ monosaccharide transmembrane transporter/ sucrose:hydrogen symporter/ sugar:hydrogen symporter
At3g19950	257996_at	0.00965488	up	98.2804	240.156	2.44358	E3 ubiquitin-protein ligase RING1-like protein
At3g19970	256627_at	0.0100254	up	11.1984	43.2797	3.86482	hypothetical protein
At3g19990	256624_at	0.00318474	up	64.0679	134.78	2.1037	hypothetical protein
At3g20250	257122_at	0.00249618	up	38.8362	672.597	17.3188	APUM5 (Arabidopsis Pumilio 5); RNA binding / binding
At3g20280	257622_at	0.0193953	up	13.7625	21.6108	1.57027	PHD finger protein
At3g20310	257675_at	0.0198011	up	50.7363	151.25	2.98109	ERF7 (ETHYLINE RESPONSE FACTOR 7); DNA binding / protein binding / transcription factor/ transcription repressor
At3g20340	257670_at	0.0105859	up	8.83343	186.976	21.1669	hypothetical protein
At3g20410	257621_at	0.00251989	up	70.695	347.316	4.91287	CPK9 (calmodulin-domain protein kinase 9); calmodulin-dependent protein kinase/ kinase
At3g20510	257088_at	0.0393074	up	203.397	557.353	2.74023	transmembrane protein 14C
At3g20630	257085_at	0.0121388	up	9.69112	36.8661	3.80411	UBP14 (UBIQUITIN-SPECIFIC PROTEASE 14); ubiquitin-specific protease
At3g20660	256697_at	0.0343331	up	7.45975	18.2987	2.45299	AtOCT4 (Arabidopsis thaliana ORGANIC CATION/CARNITINE TRANSPORTER4); carbohydrate transmembrane transporter/ sugar:hydrogen symporter
At3g20770	257981_at	0.00818057	up	285.883	710.246	2.48439	EIN3 (ETHYLENE-INSENSITIVE3); transcription factor
At3g20960	256803_at	0.0199062	up	7.71951	22.2394	2.88093	CYP705A33; electron carrier/ heme binding / iron ion binding / monooxygenase/ oxygen binding
At3g21080	256969_at	0.0016649	up	13.5504	626.271	46.2178	ABC transporter-like protein
At3g21140	256972_at	0.0286697	up	52.6915	104.61	1.98533	Pyridoxamine 5'-phosphate oxidase family protein
At3g21160	256952_at	0.00798289	up	40.1619	73.9937	1.84238	mannosyl-oligosaccharide 1,2-alpha-mannosidase
At3g21220	258046_at	0.0106652	up	69.5391	199.398	2.86742	ATMKK5 (ARABIDOPSIS THALIANA MITOGEN-ACTIVATED PROTEIN KINASE KINASE 5); MAP kinase kinase/ kinase
At3g21230	258037_at	0.0352354	up	25.6693	231.816	9.03084	4CL5 (4-coumarate:CoA ligase 5); 4-coumarate-CoA ligase
At3g21240	258047_at	0.0196745	up	17.9165	62.1271	3.4676	4CL2 (4-COUMARATE:COA LIGASE 2); 4-coumarate-CoA ligase
At3g21520	257540_at	0.0102856	up	8.64683	35.5885	4.11579	DUF679 domain membrane protein 1
At3g21600	258170_at	0.00484577	up	13.0322	25.1084	1.92665	Senescence/dehydration-associated protein-like protein
At3g21630	258173_at	0.00456308	up	201.646	676.119	3.353	CERK1 (CHITIN ELICITOR RECEPTOR KINASE 1); kinase/ receptor signaling protein/ transmembrane receptor protein kinase
At3g21700	257951_at	0.0323798	up	20.9084	71.5943	3.42419	SGP2; GTP binding
At3g21780	257950_at	0.00538333	up	9.43763	84.7653	8.98163	UGT71B6 (UDP-glucosyl transferase 71B6); UDP-glycosyltransferase/ abscisic acid glucosyltransferase/ transferase, transferring glycosyl groups
At3g21790	257940_at	0.0378456	up	57.2087	123.681	2.16192	UDP-glycosyltransferase 71B7
At3g21810	257955_at	0.0204095	up	18.5273	44.2	2.38568	zinc finger CCCH domain-containing protein 40
At3g21865	257953_at	0.00716644	up	148.753	285.809	1.92137	PEX22 (peroxin 22); protein binding
At3g21870	256894_at	0.0169195	up	66.9271	138.718	2.07267	CYCP2;1 (cyclin p2;1); cyclin-dependent protein kinase
At3g22060	257264_at	0.00116616	up	15.7067	1114.63	70.9655	Receptor-like protein kinase-related family protein
At3g22160	256793_at	0.00386478	up	18.0552	314.375	17.4119	VQ motif-containing protein
At3g22170	256820_at	0.0434465	up	69.5161	126.414	1.81848	FHY3 (FAR-RED ELONGATED HYPOCOTYLS 3); transcription activator/ transcription factor
At3g22200	256765_at	0.00738202	up	623.126	1713.47	2.7498	POP2 (POLLEN-PISTIL INCOMPATIBILITY 2); 4-aminobutyrate transaminase/ 4-aminobutyrate:pyruvate transaminase
At3g22260	256616_at	0.00216569	up	15.8059	153.066	9.68407	OTU-like cysteine protease family protein
At3g22290	258448_at	0.00217276	up	100.885	255.567	2.53324	Endoplasmic reticulum vesicle transporter protein
At3g22420	258456_at	0.0175829	up	89.5543	234.079	2.61383	WNK2 (WITH NO K 2); kinase/ protein kinase
At3g22430	258446_at	0.0284515	up	11.0729	19.8548	1.7931	hypothetical protein
At3g22435	258458_at	0.00900076	up	24.2882	39.3077	1.61839	hypothetical protein
At3g22440	258455_at	0.0166404	up	113.901	241.282	2.11835	FRIGIDA-like protein
At3g22460	256930_at	0.010901	up	26.4091	169.398	6.41437	OASA2 (O-ACETYLSERINE (THIOL) LYASE (OAS-TL) ISOFORM A1); catalytic/ cysteine synthase/ pyridoxal phosphate binding
At3g22600	256933_at	0.00254671	up	10.1635	675.909	66.5035	protease inhibitor/seed storage/lipid transfer protein (LTP) family protein
At3g22630	256939_at	0.0499291	up	336.68	511.503	1.51925	PBD1 (20S PROTEASOME BETA SUBUNIT D1); peptidase/ threonine-type endopeptidase
At3g22750	258323_at	0.00978593	up	19.4306	126.561	6.51348	protein kinase family protein
At3g22845	258345_at	0.0156949	up	182.792	493.576	2.7002	transmembrane emp24 domain-containing protein p24beta3
At3g22890	256835_at	0.0140315	up	1414.09	2423.75	1.714	APS1 (ATP SULFURYLASE 1); sulfate adenylyltransferase (ATP)
At3g22910	256833_at	0.00258217	up	11.2745	86.7078	7.69059	putative calcium-transporting ATPase 13
At3g22930	256839_at	0.00632974	up	7.47914	63.1867	8.44839	calmodulin-like protein 11
At3g23010	257764_at	0.0358591	up	10.3915	21.8918	2.1067	AtRLP36 (Receptor Like Protein 36); protein binding
At3g23150	257922_at	0.0134438	up	9.3287	66.5854	7.13769	ETR2 (ethylene response 2); ethylene binding / glycogen synthase kinase 3/ protein histidine kinase/ receptor
At3g23160	257923_at	0.0410945	up	25.5278	52.8999	2.07225	hypothetical protein
At3g23200	257545_at	0.0295586	up	15.3461	64.3551	4.19358	hypothetical protein
At3g23240	257927_at	0.0404495	up	8.66733	19.2545	2.2215	ERF1 (ETHYLENE RESPONSE FACTOR 1); DNA binding / transcription activator/ transcription factor
At3g23250	257919_at	0.00136366	up	6.17628	88.4302	14.3177	MYB15 (MYB DOMAIN PROTEIN 15); DNA binding / transcription factor
At3g23280	257926_at	0.00453616	up	835.441	1785.47	2.13716	putative E3 ubiquitin-protein ligase XBAT35
At3g23510	257176_s_at	0.036693	up	149.215	228.104	1.52869	cyclopropane-fatty-acyl-phospholipid synthase///Cyclopropane-fatty-acyl-phospholipid synthase
At3g23540	258099_at	0.00273908	up	46.5497	176.002	3.78094	alpha/beta-Hydrolases superfamily protein
At3g23550	258100_at	0.00322632	up	27.5395	357.026	12.9641	MATE efflux family protein LAL5
At3g23560	258107_at	0.00840597	up	24.3355	47.0599	1.93379	ALF5 (ABERRANT LATERAL ROOT FORMATION 5); antiporter/ drug transporter/ transporter
At3g23600	258102_at	0.041454	up	635.703	1098.27	1.72765	alpha/beta-Hydrolases superfamily protein
At3g23610	258095_at	0.0182185	up	25.6066	40.4366	1.57915	dual specificity protein phosphatase 1
At3g23790	257196_at	0.0232154	up	29.652	120.165	4.05251	AMP-dependent synthetase and ligase family protein
At3g23920	256861_at	0.0033122	up	116.284	353.298	3.03824	BAM1 (BETA-AMYLASE 1); beta-amylase
At3g24010	256889_at	0.00220877	up	113.684	175.913	1.54738	ING1 (INHIBITOR OF GROWTH 1); DNA binding / methylated histone residue binding
At3g24090	256911_at	0.00490315	up	21.5658	105.646	4.89879	putative glucosamine-fructose-6-phosphate aminotransferase
At3g24100	257239_at	0.00855057	up	109.527	208.816	1.90652	hypothetical protein
At3g24120	257250_at	0.0372769	up	56.5114	161.937	2.86557	myb family transcription factor
At3g24180	257249_at	0.0151546	up	114.951	187.775	1.63353	Beta-glucosidase, GBA2 type family protein
At3g24550	258132_at	0.00512224	up	312.282	662.311	2.12088	ATPERK1 (PROLINE EXTENSIN-LIKE RECEPTOR KINASE 1); ATP binding / protein kinase
At3g24840	257593_at	0.00471996	up	7.06749	14.9778	2.11925	Sec14p-like phosphatidylinositol transfer family protein
At3g24900	257591_at	0.000950951	up	8.80227	33.7672	3.83619	AtRLP39 (Receptor Like Protein 39); protein binding
At3g25010	257100_at	0.000564903	up	16.7099	67.7245	4.05295	AtRLP41 (Receptor Like Protein 41); kinase/ protein binding
At3g25020	257101_at	0.00644392	up	16.9829	74.4499	4.38382	AtRLP42 (Receptor Like Protein 42); protein binding
At3g25070	257868_at	0.00384938	up	142.974	549.96	3.84659	RIN4 (RPM1 INTERACTING PROTEIN 4); protein binding
At3g25545	257914_at	0.0398419	up	47.2904	75.4715	1.59591	hypothetical protein
At3g25570	257960_at	0.0427681	up	66.8867	114.844	1.71699	CPuORF11 (Conserved peptide upstream open reading frame 11)
At3g25600	256755_at	0.00584325	up	63.2098	420.935	6.65934	putative calcium-binding protein CML16
At3g25610	256756_at	0.00153297	up	46.2433	457.293	9.88884	ATPase E1-E2 type family protein / haloacid dehalogenase-like hydrolase family protein
At3g25780	257644_at	0.0143388	up	8.47387	20.0638	2.36773	AOC3 (ALLENE OXIDE CYCLASE 3); allene-oxide cyclase
At3g25800	259408_at	0.0132251	up	278.854	556.993	1.99743	PP2AA2 (PROTEIN PHOSPHATASE 2A SUBUNIT A2); protein phosphatase type 2A regulator
At3g25870	258078_at	0.0138805	up	22.2757	195.244	8.76488	hypothetical protein
At3g25890	258074_at	0.0175092	up	77.9862	134.695	1.72716	ethylene-responsive transcription factor ERF119
At3g25910	258061_at	0.00835174	up	119.563	247.672	2.07147	hypothetical protein
At3g25990	258068_at	0.0185023	up	7.05791	16.5146	2.33988	trihelix transcription factor GT-4
At3g26090	258072_at	0.0475926	up	37.0288	140.698	3.7997	RGS1 (REGULATOR OF G-PROTEIN SIGNALING 1); G-protein coupled receptor
At3g26100	258085_at	0.0446485	up	154.423	265.267	1.71779	regulator of chromosome condensation repeat-containing protein
At3g26210	257623_at	0.000518317	up	21.2336	1347.49	63.4605	CYP71B23; electron carrier/ heme binding / iron ion binding / monooxygenase/ oxygen binding
At3g26220	257624_at	0.00290358	up	9.75053	215.202	22.0708	CYP71B3; electron carrier/ heme binding / iron ion binding / monooxygenase/ oxygen binding
At3g26230	257625_at	0.0203472	up	25.8524	253.363	9.80033	CYP71B24; electron carrier/ heme binding / iron ion binding / monooxygenase/ oxygen binding
At3g26280	257635_at	0.00207679	up	122.983	365.269	2.97008	CYP71B4; electron carrier/ heme binding / iron ion binding / monooxygenase/ oxygen binding
At3g26320	256874_at	0.00870611	up	15.5078	79.8946	5.15191	CYP71B36; electron carrier/ heme binding / iron ion binding / monooxygenase/ oxygen binding
At3g26400	256868_at	0.0262422	up	54.5233	97.9109	1.79576	EIF4B1; translation initiation factor
At3g26430	256869_at	0.0128973	up	43.0049	77.0865	1.7925	ATRZ-1A; RNA binding / nucleotide binding
At3g26440	256883_at	0.00132278	up	11.2654	261.377	23.2018	hypothetical protein
At3g26470	256877_at	0.000507177	up	10.3744	154.02	14.8463	RPW8 domain-containing powdery mildew resistance protein
At3g26510	257615_at	0.00234475	up	253.259	1286.46	5.07962	PB1_UP2 domain-containing protein
At3g26590	257314_at	0.000728121	up	58.6142	225.781	3.85198	MATE efflux family protein
At3g26670	257828_at	0.00370613	up	33.1539	92.7148	2.7965	hypothetical protein
At3g26680	257829_at	0.00764687	up	10.3001	29.8545	2.89846	SNM1 (SENSITIVE TO NITROGEN MUSTARD 1)
At3g26740	257832_at	0.0138775	up	3155.99	4914.3	1.55713	CCL (CCR-LIKE)
At3g26830	258277_at	5.72448e-05	up	8.12734	93.1151	11.457	PAD3 (PHYTOALEXIN DEFICIENT 3); dihydrocamalexic acid decarboxylase/ monooxygenase/ oxygen binding
At3g26910	258282_at	0.00657062	up	12.8374	54.428	4.23979	hydroxyproline-rich glycoprotein family protein
At3g27090	257790_at	0.0105378	up	353.735	606.224	1.71378	DCD (Development and Cell Death) domain protein
At3g27100	257780_at	0.0376967	up	78.5844	145.782	1.85511	enhancer of yellow 2 transcription factor-like protein
At3g27110	257791_at	0.0169982	up	157.327	329.847	2.09656	peptidase family M48 family protein
At3g27190	257174_at	0.00523844	up	18.9797	65.1324	3.43169	uridine kinase-like 2
At3g27210	257154_at	0.00225739	up	43.461	159.615	3.67261	hypothetical protein
At3g27270	257147_at	0.0489707	up	15.5637	35.9373	2.30904	TRAM, LAG1 and CLN8 (TLC) lipid-sensing domain containing protein
At3g27310	257152_at	0.00331794	up	81.629	150.899	1.8486	PUX1 (PLANT UBX DOMAIN-CONTAINING PROTEIN 1)
At3g27560	257972_at	0.00013271	up	53.6393	151.571	2.82574	ATN1; kinase/ protein serine/threonine kinase/ protein serine/threonine/tyrosine kinase/ protein tyrosine kinase
At3g27610	258228_at	0.00285536	up	25.4345	84.6022	3.32628	nucleotidylyl transferase domain-containing protein
At3g27890	257228_at	0.0384463	up	260.713	623.822	2.39276	NQR (NADPH:QUINONE OXIDOREDUCTASE); FMN reductase
At3g28090	257556_at	0.0181253	up	11.1943	35.0677	3.13264	nodulin MtN21-like transporter family protein UMAMIT45
At3g28210	256576_at	0.00653311	up	7.49626	60.3313	8.04819	PMZ; zinc ion binding
At3g28340	256633_at	0.000177611	up	20.9807	133.63	6.36921	GATL10 (Galacturonosyltransferase-like 10); polygalacturonate 4-alpha-galacturonosyltransferase/ transferase, transferring hexosyl groups
At3g28430	257845_at	0.0340539	up	49.4008	77.4081	1.56694	hypothetical protein
At3g28450	257902_at	0.00264709	up	76.4575	327.42	4.28238	leucine-rich repeat protein kinase-like protein
At3g28480	257844_at	0.03737	up	172.249	340.836	1.97874	oxoglutarate/iron-dependent oxygenase
At3g28510	256593_at	0.0396214	up	7.38414	107.147	14.5104	AAA-type ATPase family protein
At3g28540	256596_at	0.00767546	up	38.1192	592.098	15.5328	AAA-type ATPase family protein
At3g28580	256989_at	0.0373957	up	7.24702	12.3882	1.70942	AAA-type ATPase family protein
At3g28850	256583_at	0.00604886	up	42.8581	198.453	4.63047	Glutaredoxin-like protein
At3g28930	258002_at	0.0244444	up	103.793	227.41	2.19098	AIG2 (AVRRPT2-INDUCED GENE 2)
At3g28940	258000_at	0.0161808	up	1032.32	1577.77	1.52837	AIG2-like protein
At3g28950	258001_at	0.00589172	up	94.5979	286.773	3.03149	AIG2-like protein
At3g29035	258059_at	0.00134693	up	14.5437	453.949	31.2127	ATNAC3 (ARABIDOPSIS NAC DOMAIN CONTAINING PROTEIN 3); protein heterodimerization/ transcription factor
At3g29075	258245_at	0.0036974	up	183.453	462.981	2.5237	glycine-rich protein
At3g29160	258221_at	0.00120052	up	185.72	564.727	3.04074	AKIN11 (Arabidopsis SNF1 kinase homolog 11); protein binding / protein kinase
At3g29170	258194_at	0.00403446	up	36.633	150.971	4.12116	hypothetical protein
At3g29240	257745_at	0.0162321	up	392.037	1663.78	4.24394	hypothetical protein
At3g29250	257774_at	0.000718743	up	12.5773	50.8993	4.04692	short-chain dehydrogenase reductase 4
At3g29270	256611_at	0.00545783	up	76.2025	138.767	1.82103	RING/U-box superfamily protein
At3g29330	256740_at	0.0389932	up	12.9905	28.4366	2.18904	hypothetical protein
At3g29400	256735_at	0.0257918	up	115.688	216.195	1.86878	ATEXO70E1 (exocyst subunit EXO70 family protein E1); protein binding
At3g29810	245228_at	0.00303172	up	18.6858	153.68	8.22445	COBL2 (COBRA-LIKE PROTEIN 2 PRECURSOR)
At3g30390	256711_at	0.000269199	up	1034.26	2320.63	2.24376	putative amino acid transporter
At3g30775	257315_at	0.00469839	up	19.5823	2439.22	124.563	ERD5 (EARLY RESPONSIVE TO DEHYDRATION 5); proline dehydrogenase
At3g42150	252789_s_at	0.000569859	up	216.965	328.582	1.51445	hypothetical protein///hypothetical protein
At3g42790	252764_at	0.0260229	up	154.657	330.222	2.13519	AL3 (ALFIN-LIKE 3); DNA binding / methylated histone residue binding
At3g43230	252745_at	0.0169664	up	110.912	337.705	3.04479	RING/FYVE/PHD zinc finger-containing protein
At3g43510	252754_at	0.0398802	up	37.522	61.7098	1.64463
At3g43670	252698_at	0.0178714	up	98.1313	168.073	1.71273	putative copper amine oxidase
At3g44100	252669_at	0.0237609	up	408.776	867.044	2.12107	MD-2-related lipid recognition domain-containing protein
At3g44260	252679_at	0.0145586	up	18.4244	142.705	7.74545	putative CCR4-associated factor 1
At3g44400	252684_at	0.0139049	up	6.45402	27.1911	4.21305	TIR-NBS-LRR class disease resistance protein
At3g44720	252652_at	0.00391655	up	23.0833	220.678	9.56007	ADT4 (arogenate dehydratase 4); arogenate dehydratase/ prephenate dehydratase
At3g44880	246335_at	0.0052175	up	432.346	1543.24	3.56946	ACD1 (ACCELERATED CELL DEATH 1); iron-sulfur cluster binding / pheophorbide a oxygenase
At3g45040	252602_at	0.000535585	up	80.3225	520.762	6.48339	putative dolichol kinase
At3g45130	252611_at	0.000381164	up	13.3852	64.3118	4.80468	LAS1; lanosterol synthase
At3g45190	252613_at	0.0137864	up	47.2773	108.905	2.30355	SIT4 phosphatase-associated family protein
At3g45260	252573_at	0.0112986	up	74.3703	286.346	3.85028	C2H2-like zinc finger protein
At3g45300	252570_at	0.00368282	up	60.1506	1031.24	17.1443	IVD (ISOVALERYL-COA-DEHYDROGENASE); ATP binding / isovaleryl-CoA dehydrogenase
At3g45330	252596_at	0.00174155	up	6.84758	54.316	7.93214	concanavalin A-like lectin kinase-like protein
At3g45390	252599_at	0.016488	up	8.30333	12.7382	1.53411	concanavalin A-like lectin kinase-like protein
At3g45410	252568_at	0.000103083	up	9.23726	308.042	33.3478	concanavalin A-like lectin kinase-like protein
At3g45590	252593_at	0.00968846	up	19.9268	50.4941	2.53398	ATSEN1 (SPLICING ENDONUCLEASE 1); nuclease/ nucleic acid binding / tRNA-intron endonuclease
At3g45620	252587_at	0.000628181	up	161.962	701.919	4.33385	DWD motif protein
At3g45650	252589_s_at	0.00580383	up	11.6023	47.0831	4.0581	NAXT1 (NITRATE EXCRETION TRANSPORTER1); nitrate efflux transmembrane transporter/ transporter
At3g45730	252539_at	0.000674507	up	6.95953	162.649	23.3706	hypothetical protein
At3g45900	252552_at	0.0316675	up	48.0723	89.5863	1.86357	ribonuclease P protein subunit P38-related protein
At3g46000	252565_at	0.0148155	up	666.273	1128.54	1.69382	ADF2 (ACTIN DEPOLYMERIZING FACTOR 2); actin binding
At3g46060	252514_at	0.0210804	up	298.903	546.766	1.82924	ATRAB8A; GTP binding
At3g46230	252515_at	0.00973989	up	14.3146	49.6896	3.47126	ATHSP17.4
At3g46280	252511_at	0.000491374	up	9.69666	3673.45	378.837	protein kinase-like protein
At3g46440	252527_at	0.0067055	up	133.507	538.019	4.0299	UXS5; UDP-glucuronate decarboxylase/ catalytic
At3g46510	252486_at	0.00429454	up	146.256	435.518	2.97779	PUB13 (PLANT U-BOX 13); ubiquitin-protein ligase
At3g46620	252474_at	0.00789568	up	77.3296	529.674	6.84957	C3H4 type zinc finger protein
At3g46690	252484_at	0.000157767	up	18.3067	172.49	9.42224	UDP-glycosyltransferase 76E4
At3g46820	252471_at	0.0187759	up	111.408	208.811	1.87429	TOPP5; protein serine/threonine phosphatase
At3g46900	252502_at	0.00287039	up	26.9676	151.17	5.60561	COPT2; copper ion transmembrane transporter/ high affinity copper ion transmembrane transporter
At3g46930	252470_at	0.000593691	up	9.35823	114.88	12.2758	protein kinase family protein
At3g47050	252448_at	0.00340918	up	6.9909	60.8759	8.70788	glycosyl hydrolase family protein
At3g47060	252449_at	0.0170423	up	54.7958	87.9759	1.60552	ftsh7 (FtsH protease 7); ATP-dependent peptidase/ ATPase/ metallopeptidase
At3g47160	252464_at	0.00461246	up	486.014	1071.36	2.20438	RING/U-box domain-containing protein
At3g47250	252462_at	0.00220804	up	343.357	1013.06	2.95046	hypothetical protein
At3g47340	252415_at	0.00187428	up	9.69341	1660.12	171.262	ASN1 (GLUTAMINE-DEPENDENT ASPARAGINE SYNTHASE 1); asparagine synthase (glutamine-hydrolyzing)
At3g47420	252414_at	0.00148751	up	8.63914	167.824	19.426	putative glycerol-3-phosphate transporter 1
At3g47480	252417_at	0.00216	up	12.5968	485.18	38.5162	putative calcium-binding protein CML47
At3g47540	252421_at	0.00339183	up	63.5421	486.714	7.6597	putative chitinase
At3g47550	252422_at	0.00463467	up	173.904	476.745	2.74143	RING/FYVE/PHD zinc finger superfamily protein
At3g47610	252424_at	0.0194407	up	36.7031	73.2776	1.9965	transcription regulator/ zinc ion binding protein
At3g47670	252406_at	0.0106355	up	105.805	231.864	2.19143	plant invertase/pectin methylesterase inhibitor domain-containing protein
At3g47730	252379_at	0.00421026	up	116.835	260.751	2.23178	ATATH1; ATPase, coupled to transmembrane movement of substances / transporter
At3g47780	252383_at	0.00507746	up	14.6209	212.051	14.5033	ATATH6; ATPase, coupled to transmembrane movement of substances / transporter
At3g47800	252387_at	0.00174284	up	304.376	861.332	2.82983	putative aldose 1-epimerase
At3g47810	252385_at	0.0182656	up	523.203	998.994	1.90938	MAG1 (MAIGO 1); hydrolase/ protein serine/threonine phosphatase
At3g47850	252388_at	0.0474576	up	26.5895	73.2514	2.7549	hypothetical protein
At3g47990	252398_at	0.0116649	up	64.5562	143.773	2.2271	E3 ubiquitin-protein ligase SIS3
At3g48000	252372_at	0.00157678	up	1371.1	3835.21	2.79718	ALDH2B4 (ALDEHYDE DEHYDROGENASE 2B4); 3-chloroallyl aldehyde dehydrogenase/ ATP binding / aldehyde dehydrogenase (NAD)
At3g48050	252402_s_at	0.0152522	up	93.4604	191.47	2.04867	BAH and TFIIS domain-containing protein///BAH and TFIIS domain-containing protein
At3g48080	252403_at	0.0132949	up	10.6312	125.425	11.7978	lipase class 3 family protein / disease resistance protein-related protein
At3g48140	252348_at	0.00380956	up	2443.43	4606.65	1.88532	B12D protein
At3g48360	252367_at	0.00230319	up	182.236	1048.76	5.75499	BT2 (BTB AND TAZ DOMAIN PROTEIN 2); protein binding / transcription factor/ transcription regulator
At3g48530	252323_at	0.0048644	up	254.628	1042.24	4.0932	KING1 (SNF1-RELATED PROTEIN KINASE REGULATORY SUBUNIT GAMMA 1)
At3g48565	252324_at	0.00980072	up	35.0414	140.258	4.00264	protein transport protein sec61 subunit gamma-3
At3g48580	252320_at	0.00584491	up	7.82199	30.4378	3.89131	probable xyloglucan endotransglucosylase/hydrolase 11
At3g48640	252345_at	0.00154667	up	6.41602	170.809	26.6222	hypothetical protein
At3g48650	252346_at	0.00249481	up	7.25946	113.682	15.6599
At3g48680	252326_at	0.0092757	up	221.512	466.6	2.10643	GAMMA CAL2 (GAMMA CARBONIC ANHYDRASE-LIKE 2); transferase
At3g48690	252315_at	0.013094	up	335.68	511.982	1.52521	CXE12; carboxylesterase
At3g48740	252327_at	0.0140253	up	1353.74	2604.08	1.92361	bidirectional sugar transporter SWEET11
At3g48760	252329_at	0.010937	up	111.858	287.154	2.56712	putative S-acyltransferase
At3g48790	252331_s_at	0.00593393	up	18.1349	99.1793	5.46898	SPT1 (SERINE PALMITOYLTRANSFERASE 1); serine C-palmitoyltransferase
At3g48860	252335_at	0.00480322	up	84.9265	130.616	1.53799	hypothetical protein
At3g48880	252336_at	0.00636447	up	67.9626	106.643	1.56915	F-box/LRR-repeat protein
At3g48890	252338_at	0.0114758	up	192.17	574.274	2.98837	ATMP2; heme binding
At3g48920	252340_at	0.00235493	up	6.60322	31.2363	4.73047	AtMYB45 (myb domain protein 45); DNA binding / transcription factor
At3g48990	252293_at	0.000324017	up	1273.84	3572.88	2.80481	4-coumarate--CoA ligase-like 10
At3g49120	252291_s_at	0.00481916	up	648.98	5305.56	8.17523	PRXCB (PEROXIDASE CB); peroxidase
At3g49210	252303_at	0.00123873	up	13.2165	216.266	16.3633	O-acyltransferase (WSD1-like) family protein
At3g49350	252310_at	0.0245433	up	78.7171	230.977	2.93426	RabGAP/TBC domain-containing protein
At3g49370	252311_at	0.0170719	up	15.5887	49.3573	3.16622	CDPK-related kinase 6 (AtCRK6)
At3g49420	252271_s_at	0.0421616	up	111.05	185.281	1.66844	Got1/Sft2-like vescicle transport-like protein///Got1/Sft2-like vescicle transport protein
At3g49490	252276_at	0.0311533	up	158.01	536.638	3.39622	hypothetical protein
At3g49530	252278_at	0.00741206	up	83.9026	372.678	4.44179	anac062 (Arabidopsis NAC domain containing protein 62); transcription factor
At3g49590	252264_at	0.00245871	up	62.1296	156.651	2.52136	Autophagy-related protein 13
At3g49780	252234_at	0.000512713	up	15.993	698.387	43.6684	ATPSK4 (PHYTOSULFOKINE 4 PRECURSOR); growth factor
At3g49790	252250_at	0.0110213	up	34.3915	461.645	13.4232	Carbohydrate-binding protein
At3g49860	252224_at	0.00110583	up	10.9157	84.4387	7.73554	ATARLA1B (ADP-ribosylation factor-like A1B); GTP binding
At3g50000	252192_at	0.0169177	up	307.413	481.197	1.56531	CKA2 (CASEIN KINASE II, ALPHA CHAIN 2); kinase
At3g50010	252240_at	0.0274744	up	13.098	69.6695	5.31911	cysteine/histidine-rich C1 domain-containing protein
At3g50080	252242_at	0.0185375	up	48.4947	102.541	2.11448	VFB2 (VIER F-BOX PROTEINE 2); ubiquitin-protein ligase
[truncated: 5,322 more rows]
