# Supplementary material for: Unsaturation of Very-Long-Chain Ceramides Protects Plant from Hypoxia-Induced Damages by Modulating Ethylene Signaling in Arabidopsis
Source: PLoS Genet. 2015 Mar 30;11(3):e1005143. doi: 10.1371/journal.pgen.1005143 (PMC4379176; doi:10.1371/journal.pgen.1005143)
Supplement: S2 Table — (XLSX) [file pgen.1005143.s011.xlsx]

## Sheet: Table S2
S2_Table List of DEGs in fatty acid biosynthesis and degradation.
name	pathway	log (Light Sub 48h/Control)	EC number	Subcellular location
At1g01090	Fatty acid synthesis	-0.834	1.2.4.1	Plastid
At1g04640	Fatty acid synthesis	-0.937	2.3.1.181	Mitochondria
At1g30120	Fatty acid synthesis	-0.919	1.2.4.1	Plastid
At1g34430	Fatty acid synthesis	-1.867	2.3.1.12	Plastid
At1g36180	Fatty acid synthesis	-2.354	6.4.1.2 ,6.3.4.14	Plastid, Homomeric
At1g43800	Fatty acid synthesis	0.645	1.14.19.2	Plastid
At1g54350	Fatty acid synthesis	-1.734		Plastid
At1g54630	Fatty acid synthesis	-1.047		Plastid
At1g62610	Fatty acid synthesis	-1.205	1.1.1.100	Plastid
At1g62640	Fatty acid synthesis	-1.928	2.3.1.180	Plastid
At1g65290	Fatty acid synthesis	-1.326		Mitochondria
At1g74960	Fatty acid synthesis	-0.743	2.3.1.179	Plastid
At1g77590	Fatty acid synthesis	-2.294	6.2.1.3	Plastid envelope: proteomics
At2g04350	Fatty acid synthesis	1.032	6.2.1.3	Plastid envelope
At2g05990	Fatty acid synthesis	-1.975	1.3.1.9	Plastid
At2g20860	Fatty acid synthesis	-0.593	2.8.1.8	Mitochondria
At2g22230	Fatty acid synthesis	-3.452	4.2.1.*	Plastid
At2g30200	Fatty acid synthesis	-1.748	2.3.1.39	Plastid
At2g43710	Fatty acid synthesis	-0.42	1.14.19.2	Plastid
At2g44620	Fatty acid synthesis	-0.859		Mitochondria
At3g02630	Fatty acid synthesis	-1.102	1.14.19.2	Plastid
At3g05020	Fatty acid synthesis	-1.246		Plastid
At3g25110	Fatty acid synthesis	-2.746	3.1.2.14	Plastid
At3g25860	Fatty acid synthesis	-2.377	2.3.1.12	Plastid
At3g46170	Fatty acid synthesis	-0.234	1.1.1.100	Plastid
At3g54320	Fatty acid synthesis	-1.616
At3g55310	Fatty acid synthesis	-1.774	1.1.1.100	Plastid
At4g01900	Fatty acid synthesis	-1.713		Plastid
At4g14070	Fatty acid synthesis	-0.909	6.2.1.20	Plastid
At4g16155	Fatty acid synthesis	-2.466	1.8.1.4	Plastid
At4g25050	Fatty acid synthesis	-2.115		Plastid
At5g08415	Fatty acid synthesis	-0.825	2.8.1.8	Plastid
At5g10160	Fatty acid synthesis	-2.271	4.2.1.*	Plastid
At5g15530	Fatty acid synthesis	-1.22	6.4.1.2	Plastid
At5g16240	Fatty acid synthesis	-1.135	1.14.19.2	Plastid
At5g16390	Fatty acid synthesis	-2.644	6.4.1.2	Plastid
At5g27200	Fatty acid synthesis	-0.126		Plastid
At5g35360	Fatty acid synthesis	-1.117	6.4.1.2 ,6.3.4.14	Plastid
At5g46290	Fatty acid synthesis	-1.736	2.3.1.41	Plastid
At5g47630	Fatty acid synthesis	-2.424		Mitochondria
At1g01710	Fatty acid degradation	0.82	3.1.2.2
At1g04710	Fatty acid degradation	-2.056	2.3.1.16	Peroxisome
At1g06290	Fatty acid degradation	1.192	1.3.3.6	Peroxisome
At1g06310	Fatty acid degradation	-1.475	1.3.3.6	Peroxisome
At1g11090	Fatty acid degradation	-1.477	3.1.1.23
At1g18360	Fatty acid degradation	-3.533	3.1.1.23
At1g23330	Fatty acid degradation	-0.59	3.1.1.3
At1g52760	Fatty acid degradation	1.952	3.1.1.23
At1g65520	Fatty acid degradation	1.651	5.3.3.8	Peroxisome
At1g73480	Fatty acid degradation	-1.75	3.1.1.23
At1g76150	Fatty acid degradation	1.693	4.2.1.17	Peroxisome
At1g77420	Fatty acid degradation	1.621	3.1.1.23
At2g15230	Fatty acid degradation	1.214	3.1.1.3
At2g30650	Fatty acid degradation	-2.392	3.1.2.4	Peroxisome
At2g30660	Fatty acid degradation	0.845	3.1.2.4	Peroxisome
At2g31690	Fatty acid degradation	1.182	3.1.1.3
At2g33150	Fatty acid degradation	1.66	2.3.1.16	Peroxisome
At2g39400	Fatty acid degradation	3.697	3.1.1.23
At2g39410	Fatty acid degradation	3.833	3.1.1.23
At2g39420	Fatty acid degradation	1.704	3.1.1.23
At2g47630	Fatty acid degradation	-1.637	3.1.1.23
At3g05970	Fatty acid degradation	1.259	6.2.1.3	Peroxisome
At3g06860	Fatty acid degradation	2.466	4.2.1.17 , 1.1.1.35 ,5.3.3.8,5.1.2.3	Peroxisome
At3g12800	Fatty acid degradation	0.969	1.3.1.34	Peroxisome
At3g14360	Fatty acid degradation	-1.06	3.1.1.3
At3g51840	Fatty acid degradation	1.948	1.3.3.6	Peroxisome
At3g55180	Fatty acid degradation	2.617	3.1.1.23
At3g55190	Fatty acid degradation	1	3.1.1.23
At3g57140	Fatty acid degradation	-1.207	3.1.1.3
At4g00520	Fatty acid degradation	-1.028	3.1.2.2
At4g14430	Fatty acid degradation	0.837	5.3.3.8	Peroxisome
At4g14440	Fatty acid degradation	-5.197	5.3.3.8	Cytosol
At4g16760	Fatty acid degradation	1.953	1.3.3.6	Peroxisome
At4g24160	Fatty acid degradation	1.521	2.3.1.51
At4g29010	Fatty acid degradation	0.894	4.2.1.17 ,1.1.1.35	Peroxisome
At4g39850	Fatty acid degradation	0.628		Peroxisome
At5g04040	Fatty acid degradation	2.233	3.1.1.3	Oilbody
At5g11650	Fatty acid degradation	3.547	3.1.1.23
At5g14180	Fatty acid degradation	7.419	3.1.1.3
At5g14930	Fatty acid degradation	2.136	3.1.1.3
At5g14980	Fatty acid degradation	0.04	3.1.1.23
At5g16120	Fatty acid degradation	1.68	3.1.1.23
At5g18630	Fatty acid degradation	2.844	3.1.1.3
At5g18640	Fatty acid degradation	0.902	3.1.1.3
At5g19290	Fatty acid degradation	-1.935	3.1.1.23
At5g27600	Fatty acid degradation	1.688	6.2.1.3	Peroxisome
At5g48880	Fatty acid degradation	-2.84	2.3.1.16	Peroxisome
At5g65110	Fatty acid degradation	2.662	1.3.3.6	Peroxisome
At5g67050	Fatty acid degradation	0.253	3.1.1.3
