# Supplementary material for: Unsaturation of Very-Long-Chain Ceramides Protects Plant from Hypoxia-Induced Damages by Modulating Ethylene Signaling in Arabidopsis
Source: PLoS Genet. 2015 Mar 30;11(3):e1005143. doi: 10.1371/journal.pgen.1005143 (PMC4379176; doi:10.1371/journal.pgen.1005143)
Supplement: S3 Table — (XLSX) [file pgen.1005143.s012.xlsx]

## Sheet: Table S3
S3_Table List of DEGs in the sphingolipid metabolism pathway.
Gene	log (Light Sub 48h/Control)	Symbol
At4g36480	0.817142	LCB1
At5g23670	-0.584217	LCB2a
At3g06060	-0.681475	KSR1
At5g19200	1.35552	KSR2
At1g69640	0.10607	SBH1
At1g14290	-2.01787	SBH2
At3g61580	0.640321	SLD1
At2g46210	-1.00313	SLD2
At2g34770	-0.224721	FAH1
At4g20870	-2.92547	FAH2
At4g04930	0.906842
At3g25540	-0.0388343	LOH1
At3g19260	1.77808	LOH2
At1g13580	0.069157	LOH3
At2g37940	2.26028	IPCS1
At2g19880	-0.236163	GCS
At5g51290	0.998161	ACD5/AtCERK
At5g23450	0.356115	AtLCBK1
At2g46090	-0.751213	SPHK2
At1g27980	3.56981	AtDPL1
At5g03080	0.32943	LCB-PP2
At4g22330	0.598885	AtCES1
At1g07380	1.3237
At2g38010	-3.26379
At5g58980	0.124403
At5g49900	-0.525071
At1g33700	-1.51072
At4g10060	-2.166
At3g24180	0.968345
At4g29680	-0.733856
At4g29690	0.891697
At4g29700	-1.53323
At3g06460	-0.95883	AtELOs
At3g06470	0.70018
At4g36830	-2.45754
At1g01120	-8.315	KCS1
At1g04220	-3.15248	KCS2
At1g07720	-4.89356	KCS3
At1g19440	-2.52313	KCS4
At1g25450	-3.31384	KCS5/CER60
At1g68530	-3.35452	KCS6/CER6/CUT1
At1g71160	-0.25813	KCS7
At2g15090	-5.15048	KCS8
At2g16280	-2.90035	KCS9
At2g26250	-4.03617	KCS10/FDH
At2g26640	-1.93879	KCS11
At2g28630	1.65509	KCS12
At2g46720	-0.593615	KCS13/HIC
At3g52160	-1.42566	KCS15
At4g34250	-1.78542	KCS16
At4g34510	-0.123039	KCS17
At4g34520	-1.91084	KCS18
At5g04530	-2.7745	KCS19/FAE1
At5g43760	-0.858874	KCS20
At5g49070	0.530934	KCS21
At1g67730	-0.659539	KCR
At1g24470	-2.73031	KCR
At5g10480	-2.19798	HCD, PAS2
At5g59770	-0.48347	HCD
At3g55360	-2.61902	ECR, CER10
