# Supplementary material for: Unsaturation of Very-Long-Chain Ceramides Protects Plant from Hypoxia-Induced Damages by Modulating Ethylene Signaling in Arabidopsis
Source: PLoS Genet. 2015 Mar 30;11(3):e1005143. doi: 10.1371/journal.pgen.1005143 (PMC4379176; doi:10.1371/journal.pgen.1005143)
Supplement: S4 Table — (XLSX) [file pgen.1005143.s013.xlsx]

## Sheet: Table S4
S4_Table List of DEGs in the wax metabolism pathway.
name	log (Light Sub 48h/Control)	Gene family	EC number	Symbol	Subcellular location
At5g37300	-3.6054	Wax Ester Synthase	2.3.1.20, 2.3.1.75	WSD1	Endomembrane (GFP)
At1g72110	-0.6724	Wax Ester Synthase	2.3.1.20, 2.3.1.75
At3g49190	0.325	Wax Ester Synthase	2.3.1.20, 2.3.1.75
At3g49210	3.6827	Wax Ester Synthase	2.3.1.20, 2.3.1.75
At5g12420	4.27	Wax Ester Synthase	2.3.1.20, 2.3.1.75
At5g52320	-6.0276	Midchain Alkane Hydroxylase	1.14.13.*	CYP96A4
At2g23180	-4.701	Midchain Alkane Hydroxylase	1.14.13.*	CYP96A1
At4g39510	-2.3324	Midchain Alkane Hydroxylase	1.14.13.*	CYP96A12
At1g65340	-1.9024	Midchain Alkane Hydroxylase	1.14.13.*	CYP96A3
At2g21910	-0.4861	Midchain Alkane Hydroxylase	1.14.13.*	CYP96A5
At4g39500	-0.1127	Midchain Alkane Hydroxylase	1.14.13.*	CYP96A11
At1g47620	0.4157	Midchain Alkane Hydroxylase	1.14.13.*	CYP96A8
At1g47630	0.6004	Midchain Alkane Hydroxylase	1.14.13.*	CYP96A7
At4g39490	0.8944	Midchain Alkane Hydroxylase	1.14.13.*	CYP96A10
At4g32170	1.2129	Midchain Alkane Hydroxylase	1.14.13.*	CYP96A2
At1g34500	-2.0522	Wax Synthase	2.3.1.75
At5g55340	-1.461	Wax Synthase	2.3.1.75
At5g55350	-0.9779	Wax Synthase	2.3.1.75
At5g55380	-0.9592	Wax Synthase	2.3.1.75
At5g55330	0.2821	Wax Synthase	2.3.1.75
At5g55360	0.5691	Wax Synthase	2.3.1.75
At1g34520	1.2182	Wax Synthase	2.3.1.75
At5g51420	1.2365	Wax Synthase	2.3.1.75
At5g55370	1.3638	Wax Synthase	2.3.1.75
At1g60810	-1.6514	ATP Citrate Lyase A subunit	4.1.3.8	ACLA-2	Cytosolic
At1g10670	-1.2046	ATP Citrate Lyase A subunit	4.1.3.8	ACLA-1	Cytosolic
At5g49460	-1.0974	ATP Citrate Lyase B subunit	4.1.3.8	ACLB-2	Cytosolic
At3g06650	-0.7061	ATP Citrate Lyase B subunit	4.1.3.8	ACLB-1	Cytosolic
At1g09430	2.0487	ATP Citrate Lyase A subunit	4.1.3.8	ACLA-3	Cytosolic
At4g24510	-5.8854	CER		CER2
At4g13840	-4.6017	CER
At5g57800	-3.6087	CER		CER3/WAX2/YRE/FLP1	Endomembrane (GFP)
At3g23840	-1.225	CER
At1g02190	-0.7288	CER
At3g55360	-2.619	others	1.3.1.38	ECR/CER10	Endomembrane
At5g10480	-2.198	others	4.2.1.17	HCD/PAS2	Endomembrane ( is it not an Enomembrane)
At1g57750	0.941	others		CYP96A15/MAH1	Endomembrane (GFP)
At1g36160	-1.4858	others	6.4.1.2 ,6.3.4.14	ACC1	Cytosol, Homomeric
