# Supplementary material for: Unsaturation of Very-Long-Chain Ceramides Protects Plant from Hypoxia-Induced Damages by Modulating Ethylene Signaling in Arabidopsis
Source: PLoS Genet. 2015 Mar 30;11(3):e1005143. doi: 10.1371/journal.pgen.1005143 (PMC4379176; doi:10.1371/journal.pgen.1005143)
Supplement: S5 Table — (XLSX) [file pgen.1005143.s014.xlsx]

## Sheet: Table S5
S5_Table List of DEGs in the Glycerolipid metabolism pathway.
Gene	log (Light Sub 48h/Control)	Symbol
At1g02390	1.28878	GPAT2
At1g51260	0.0192161	LPAT3
At3g09560	0.330226	PAH1
At5g42870	1.13458	PAH2
At4g28130	-3.62941	DGK6
At2g44170	-0.815138	NMT2
At3g05630	0.564948	PLDζ2
At3g03540	-1.57499	NPC5
At3g18220	-0.788561	LPPα4
At5g57690	1.22193	DGK4
At4g26770	-0.170694	CDS3
At5g58670	-2.9779	PIPLC1
At4g38530	-0.607963	PIPLC3
At5g58690	-1.3642	PIPLC5
At3g55940	-1.60541	PIPLC7
At2g26420	0.496726	PIP5K3
At1g01460	0.855898	PIPK11
At1g71697	1.82962	CK1
At1g52570	-0.44064	PLDα2
At2g42010	0.959006	PLDβ1
At1g06520	-0.333836	GPAT1
At4g01950	-3.33254	GPAT3
At3g11430	-0.195203	GPAT5
At2g38110	1.56153	GPAT6
At3g60620	-1.35132	CDS5
At5g20410	-0.63989	MGD2
